# Supplementary material for: catena-Poly[[diaqua­dipyridine­zinc(II)]-μ-succinato]
Source: Acta Crystallogr Sect E Struct Rep Online. 2008 Mar 14;64(Pt 4):m560. doi: 10.1107/S1600536808006764 (PMC2961033; doi:10.1107/S1600536808006764)
Supplement: Supplementary file 1 [file e-64-0m560-sup1.cif]

##############################################################################
###                                                                        ###
###        Electronic paper (Acta Crystallographica Section E)             ###
###                                                                        ###
##############################################################################
#                                                                            #
# This CIF contains the data in a paper accepted for publication in Acta     #
# Crystallographica Section E. It conforms to the requirements of Notes      #
# for Authors for Section E, and has been peer reviewed under the auspices   #
# of the IUCr Commission on Journals.                                        #
#                                                                            #
# Full details of the Crystallographic Information File format               #
# are given in the paper "The Crystallographic Information File (CIF):       #
# a New Standard Archive File for Crystallography" by S. R. Hall, F. H.      #
# Allen and I. D. Brown [Acta Cryst. (1991), A47, 655-685].                  #
#                                                                            #
# The current version of the core CIF dictionary is obtainable from          #
# ftp://ftp.iucr.org/pub/cif_core.dic. The current version number is 2.4.    #
#                                                                            #
# Software is freely available for graphical display of the structure(s) in  #
# this CIF.  For information consult the CIF home page http://www.iucr.org/  #
# cif/home.html                                                              #
#                                                                            #
# This file may be used for bona fide research purposes within the           #
# scientific community so long as proper attribution is given to the journal # 
# article from which it was obtained.                                        #
#                                                                            #
##############################################################################
                                             
data_global
_audit_creation_method     'form.cif (version 2.0)'
_journal_data_validation_number     ?
_journal_date_recd_electronic     2008-02-12
_journal_date_accepted     2008-03-11
_journal_name_full     'Acta Crystallographica, Section E'
_journal_year     2008
_journal_volume     64
_journal_issue      4
_journal_page_first     m560
_journal_page_last     m560
_journal_paper_category     QM
_journal_coeditor_code     HB2701
_publ_contact_author_name     'Siripaisarnpipat, Sutatip'
_publ_contact_author_address
;
Department of Chemistry, Faculty of Science,
Kasetsart University, Bangkok 10930,
Thailand
;
_publ_contact_author_email     fscists@ku.ac.th
_publ_contact_author_fax     '00-662-562-5555 ext 2119, 2207'
_publ_contact_author_phone     '00-662-563-5555 ext 2188'
_publ_section_title
;
<i>catena</i>-Poly[[diaquadipyridinezinc(II)]-\m-succinato]
;
loop_
    _publ_author_name
    _publ_author_address
    'Duangthongyou, Tanwawan'
;
Department of Chemistry, Faculty of Science,
Kasetsart University, Bangkok 10930, Thailand
;
    'Siripaisarnpipat, Sutatip'
;
Department of Chemistry, Faculty of Science,
Kasetsart University, Bangkok 10930, Thailand
;
data_I
_chemical_name_systematic
;
catena-Poly[[diaquadipyridinezinc(II)]-\m-succinato]
;
_chemical_name_common     ?
_chemical_formula_moiety     'C14 H18 N2 O6 Zn'
_chemical_formula_sum     'C14 H18 N2 O6 Zn'
_chemical_formula_structural     ?
_chemical_formula_analytical     ?
_chemical_formula_iupac     '[Zn (C4 H4 O4) (C5 H5 N)2 (H2 O)2]'
_chemical_formula_weight     375.67
_chemical_melting_point     ?
_symmetry_cell_setting     orthorhombic
_symmetry_space_group_name_H-M     'P b c a'
_symmetry_space_group_name_Hall     '-P 2ac 2ab'
loop_
    _symmetry_equiv_pos_as_xyz
    'x,y,z'
    '-x+1/2, -y, z+1/2'
    '-x, y+1/2, -z+1/2'
    'x+1/2, -y+1/2, -z'
    '-x, -y, -z'
    'x-1/2, y, -z-1/2'
    'x, -y-1/2, z-1/2'
    '-x-1/2, y-1/2, z'
_cell_length_a     11.8142(8)
_cell_length_b     8.9111(7)
_cell_length_c     14.9705(10)
_cell_angle_alpha     90.00
_cell_angle_beta     90.00
_cell_angle_gamma     90.00
_cell_volume     1576.06(19)
_cell_formula_units_Z     4
_cell_measurement_reflns_used     2052
_cell_measurement_theta_min     2.91
_cell_measurement_theta_max     27.48
_cell_measurement_temperature     273(2)
_exptl_crystal_description     block
_exptl_crystal_colour     colourless
_exptl_crystal_size_max     0.08
_exptl_crystal_size_mid     0.08
_exptl_crystal_size_min     0.04
_exptl_crystal_size_rad     ?
_exptl_crystal_density_diffrn     1.583
_exptl_crystal_density_meas     ?
_exptl_crystal_density_method     'not measured'
_exptl_crystal_F_000     776
_exptl_absorpt_coefficient_mu     1.590
_exptl_absorpt_correction_type     multi-scan
_exptl_absorpt_process_details     '(SADABS; Sheldrick, 2007)'
_exptl_absorpt_correction_T_min     0.804
_exptl_absorpt_correction_T_max     0.931
_exptl_special_details
;
;
_diffrn_ambient_temperature     273(2)
_diffrn_radiation_type     Mok\a
_diffrn_radiation_wavelength     0.71073
_diffrn_radiation_source     'fine-focus sealed tube'
_diffrn_radiation_monochromator     graphite
_diffrn_measurement_device_type
                             'Bruker--Nonious APEXII CCD camera on \k-goniostat'
_diffrn_measurement_method     '\f and \w'
_diffrn_detector_area_resol_mean     '4096x4096pixels / 62x62mm'
_diffrn_reflns_number     9256
_diffrn_reflns_av_R_equivalents     0.0672
_diffrn_reflns_av_sigmaI/netI     0.0601
_diffrn_reflns_theta_min     3.17
_diffrn_reflns_theta_max     27.58
_diffrn_reflns_theta_full     27.58
_diffrn_measured_fraction_theta_max     0.992
_diffrn_measured_fraction_theta_full     0.992
_diffrn_reflns_limit_h_min     -15
_diffrn_reflns_limit_h_max     15
_diffrn_reflns_limit_k_min     -11
_diffrn_reflns_limit_k_max     10
_diffrn_reflns_limit_l_min     -19
_diffrn_reflns_limit_l_max     17
_diffrn_reflns_reduction_process     ?
_diffrn_standards_number     ?
_diffrn_standards_interval_count     ?
_diffrn_standards_interval_time     ?
_diffrn_standards_decay_%     ?
_refine_special_details
; ?
;
_reflns_number_total     1814
_reflns_number_gt     1200
_reflns_threshold_expression     I>2\s(I)
_refine_ls_structure_factor_coef     Fsqd
_refine_ls_matrix_type     full
_refine_ls_R_factor_all     0.1119
_refine_ls_R_factor_gt     0.0654
_refine_ls_wR_factor_all     0.1258
_refine_ls_wR_factor_ref     0.1075
_refine_ls_goodness_of_fit_all     ?
_refine_ls_goodness_of_fit_ref     1.128
_refine_ls_restrained_S_all     1.128
_refine_ls_restrained_S_obs     ?
_refine_ls_number_reflns     1814
_refine_ls_number_parameters     138
_refine_ls_number_restraints     0
_refine_ls_number_constraints     ?
_refine_ls_hydrogen_treatment     mixed
_refine_ls_weighting_scheme     calc
_refine_ls_weighting_details
                      'calc w=1/[\s^2^(Fo^2^)+9.8897P] where P=(Fo^2^+2Fc^2^)/3'
_atom_sites_solution_hydrogens     'difmap and geom'
_atom_sites_solution_primary     direct
_atom_sites_solution_secondary     difmap
_refine_ls_shift/su_max     0.000
_refine_ls_shift/su_mean     0.000
_refine_diff_density_max     0.547
_refine_diff_density_min     -0.455
_refine_ls_extinction_method     none
_refine_ls_extinction_coef     ?
_refine_ls_abs_structure_details     ?
_refine_ls_abs_structure_Flack     ?
_refine_ls_abs_structure_Rogers     ?
loop_
    _atom_type_symbol
    _atom_type_description
    _atom_type_scat_dispersion_real
    _atom_type_scat_dispersion_imag
    _atom_type_scat_source
    'C' 'C' 0.0033 0.0016
                         'International Tables Vol C Tables 4.2.6.8 and 6.1.1.4'
    'H' 'H' 0.0000 0.0000
                         'International Tables Vol C Tables 4.2.6.8 and 6.1.1.4'
    'N' 'N' 0.0061 0.0033
                         'International Tables Vol C Tables 4.2.6.8 and 6.1.1.4'
    'O' 'O' 0.0106 0.0060
                         'International Tables Vol C Tables 4.2.6.8 and 6.1.1.4'
    'Zn' 'Zn' 0.2839 1.4301
                         'International Tables Vol C Tables 4.2.6.8 and 6.1.1.4'
_computing_data_collection     'COLLECT (Hooft, 1998)'
_computing_cell_refinement
                  'DENZO (Otwinowski and Minor, 1997) and COLLECT (Hooft, 1998)'
_computing_data_reduction
                  'DENZO (Otwinowski and Minor, 1997) and COLLECT (Hooft, 1998)'
_computing_structure_solution     'SHELXS97 (Sheldrick, 2008)'
_computing_structure_refinement     'SHELXL97 (Sheldrick, 2008)'
_computing_molecular_graphics     'Mercury (Macrae <i>et al.</i>,  2006)'
_computing_publication_material
                       'Mercury (Macrae <i>et al.</i>,  2006) and local program'
loop_
    _atom_site_type_symbol
    _atom_site_label
    _atom_site_fract_x
    _atom_site_fract_y
    _atom_site_fract_z
    _atom_site_U_iso_or_equiv
    _atom_site_adp_type
    _atom_site_calc_flag
    _atom_site_refinement_flags
    _atom_site_occupancy
    _atom_site_disorder_assembly
    _atom_site_disorder_group
    Zn Zn1 0.5000 0.0000 0.5000 0.0147(2) Uani d S 1 . .
    O O3 0.6625(3) 0.0017(4) 0.4416(2) 0.0186(7) Uani d . 1 . .
    H H3A 0.6910 0.0850 0.4477 0.028 Uiso calc R 1 . .
    O O2 0.5136(3) 0.2237(4) 0.5340(2) 0.0179(7) Uani d . 1 . .
    O O1 0.6873(3) 0.2905(4) 0.4901(2) 0.0229(8) Uani d . 1 . .
    C C3 0.3411(5) 0.1656(6) 0.2097(4) 0.0290(13) Uani d . 1 . .
    C C2 0.4391(5) 0.2285(6) 0.2438(4) 0.0254(12) Uani d . 1 . .
    C C5 0.3356(4) 0.0065(7) 0.3386(3) 0.0206(10) Uani d . 1 . .
    C C6 0.5888(4) 0.3201(5) 0.5168(3) 0.0172(10) Uani d . 1 . .
    N N1 0.4308(3) 0.0673(4) 0.3719(3) 0.0156(8) Uani d . 1 . .
    C C1 0.4810(4) 0.1762(6) 0.3235(3) 0.0199(11) Uani d . 1 . .
    C C7 0.5529(4) 0.4835(6) 0.5275(4) 0.0224(11) Uani d . 1 . .
    C C4 0.2892(5) 0.0528(7) 0.2586(4) 0.0279(13) Uani d . 1 . .
    H H4 0.224(5) 0.010(6) 0.243(3) 0.025(15) Uiso d . 1 . .
    H H1 0.549(4) 0.205(6) 0.345(3) 0.018(13) Uiso d . 1 . .
    H H3 0.308(5) 0.199(7) 0.154(4) 0.035(17) Uiso d . 1 . .
    H H5 0.304(4) -0.066(6) 0.376(4) 0.026(15) Uiso d . 1 . .
    H H2 0.476(5) 0.295(6) 0.209(4) 0.028(16) Uiso d . 1 . .
    H H7A 0.540(4) 0.492(6) 0.591(4) 0.018(13) Uiso d . 1 . .
    H H7 0.616(4) 0.549(5) 0.514(3) 0.014(13) Uiso d . 1 . .
    H H3B 0.694(5) -0.064(7) 0.459(4) 0.04(2) Uiso d . 1 . .
loop_
    _atom_site_aniso_label
    _atom_site_aniso_U_11
    _atom_site_aniso_U_22
    _atom_site_aniso_U_33
    _atom_site_aniso_U_12
    _atom_site_aniso_U_13
    _atom_site_aniso_U_23
    Zn1 0.0146(3) 0.0125(3) 0.0169(4) 0.0005(4) 0.0010(3) 0.0002(4)
    O3 0.0190(16) 0.0113(16) 0.0254(18) 0.0048(18) 0.0012(13) 0.0012(17)
    O2 0.0192(16) 0.0116(16) 0.0229(16) -0.0006(14) 0.0033(14) 0.0022(14)
    O1 0.0160(15) 0.0137(18) 0.039(2) -0.0010(17) 0.0048(15) 0.0000(13)
    C3 0.041(3) 0.026(3) 0.020(3) 0.004(2) -0.012(2) 0.001(3)
    C2 0.036(3) 0.021(3) 0.019(3) 0.000(2) 0.004(2) -0.006(2)
    C5 0.019(2) 0.022(3) 0.021(2) 0.000(3) 0.0002(18) 0.001(2)
    C6 0.019(2) 0.015(2) 0.018(3) 0.003(2) -0.0046(18) 0.0011(19)
    N1 0.0181(19) 0.012(2) 0.017(2) 0.0011(17) 0.0012(16) 0.0016(17)
    C1 0.020(3) 0.018(3) 0.022(3) -0.001(2) -0.002(2) -0.001(2)
    C7 0.020(2) 0.014(3) 0.034(3) -0.001(2) -0.005(2) -0.003(2)
    C4 0.028(3) 0.026(3) 0.029(3) 0.003(3) -0.007(2) -0.005(3)
_geom_special_details     ?
loop_
    _geom_bond_atom_site_label_1
    _geom_bond_atom_site_label_2
    _geom_bond_site_symmetry_2
    _geom_bond_distance
    _geom_bond_publ_flag
    Zn1 O2 . 2.064(3) y
    Zn1 O2 5_656 2.064(3) ?
    Zn1 O3 5_656 2.110(3) ?
    Zn1 O3 . 2.110(3) y
    Zn1 N1 5_656 2.170(4) ?
    Zn1 N1 . 2.170(4) y
    O3 H3A . 0.8200 ?
    O3 H3B . 0.74(6) ?
    O2 C6 . 1.263(6) ?
    O1 C6 . 1.258(5) ?
    C3 C2 . 1.383(8) ?
    C3 C4 . 1.387(8) ?
    C3 H3 . 0.96(6) ?
    C2 C1 . 1.374(7) ?
    C2 H2 . 0.90(6) ?
    C5 N1 . 1.345(6) ?
    C5 C4 . 1.379(7) ?
    C5 H5 . 0.93(6) ?
    C6 C7 . 1.525(7) ?
    N1 C1 . 1.348(6) ?
    C1 H1 . 0.90(5) ?
    C7 C7 5_666 1.526(9) ?
    C7 H7A . 0.97(5) ?
    C7 H7 . 0.97(5) ?
    C4 H4 . 0.89(6) ?
loop_
    _geom_angle_atom_site_label_1
    _geom_angle_atom_site_label_2
    _geom_angle_atom_site_label_3
    _geom_angle_site_symmetry_1
    _geom_angle_site_symmetry_3
    _geom_angle
    _geom_angle_publ_flag
    O2 Zn1 O2 . 5_656 180.0 ?
    O2 Zn1 O3 . 5_656 88.60(13) n
    O2 Zn1 O3 5_656 5_656 91.40(13) ?
    O2 Zn1 O3 . . 91.40(13) n
    O2 Zn1 O3 5_656 . 88.60(13) ?
    O3 Zn1 O3 5_656 . 180.0 ?
    O2 Zn1 N1 . 5_656 91.12(14) n
    O2 Zn1 N1 5_656 5_656 88.88(14) y
    O3 Zn1 N1 5_656 5_656 88.53(14) ?
    O3 Zn1 N1 . 5_656 91.47(14) n
    O2 Zn1 N1 . . 88.88(14) ?
    O2 Zn1 N1 5_656 . 91.12(14) ?
    O3 Zn1 N1 5_656 . 91.47(14) ?
    O3 Zn1 N1 . . 88.53(14) n
    N1 Zn1 N1 5_656 . 180 ?
    Zn1 O3 H3A . . 109.5 ?
    Zn1 O3 H3B . . 108(5) ?
    H3A O3 H3B . . 118.2 ?
    C6 O2 Zn1 . . 131.5(3) ?
    C2 C3 C4 . . 118.0(5) ?
    C2 C3 H3 . . 122(3) ?
    C4 C3 H3 . . 120(3) ?
    C1 C2 C3 . . 118.9(5) ?
    C1 C2 H2 . . 123(4) ?
    C3 C2 H2 . . 118(4) ?
    N1 C5 C4 . . 122.2(5) ?
    N1 C5 H5 . . 113(3) ?
    C4 C5 H5 . . 125(3) ?
    O1 C6 O2 . . 124.9(4) ?
    O1 C6 C7 . . 119.4(4) ?
    O2 C6 C7 . . 115.7(4) ?
    C5 N1 C1 . . 117.3(4) ?
    C5 N1 Zn1 . . 122.1(3) ?
    C1 N1 Zn1 . . 120.5(3) ?
    N1 C1 C2 . . 123.5(5) ?
    N1 C1 H1 . . 114(3) ?
    C2 C1 H1 . . 122(3) ?
    C6 C7 C7 . 5_666 110.8(5) ?
    C6 C7 H7A . . 103(3) ?
    C7 C7 H7A 5_666 . 112(3) ?
    C6 C7 H7 . . 110(3) ?
    C7 C7 H7 5_666 . 114(3) ?
    H7A C7 H7 . . 106(4) ?
    C5 C4 C3 . . 120.0(5) ?
    C5 C4 H4 . . 116(3) ?
    C3 C4 H4 . . 124(4) ?
loop_
    _geom_torsion_atom_site_label_1
    _geom_torsion_atom_site_label_2
    _geom_torsion_atom_site_label_3
    _geom_torsion_atom_site_label_4
    _geom_torsion_site_symmetry_1
    _geom_torsion_site_symmetry_2
    _geom_torsion_site_symmetry_3
    _geom_torsion_site_symmetry_4
    _geom_torsion
    _geom_torsion_publ_flag
    O3 Zn1 O2 C6 5_656 . . . -174.6(4) ?
    O3 Zn1 O2 C6 . . . . 5.4(4) ?
    N1 Zn1 O2 C6 5_656 . . . 96.9(4) ?
    N1 Zn1 O2 C6 . . . . -83.1(4) ?
    C4 C3 C2 C1 . . . . 0.5(8) ?
    Zn1 O2 C6 O1 . . . . -16.8(7) ?
    Zn1 O2 C6 C7 . . . . 161.3(3) ?
    C4 C5 N1 C1 . . . . -0.5(7) ?
    C4 C5 N1 Zn1 . . . . 177.6(4) ?
    O2 Zn1 N1 C5 . . . . -131.1(4) ?
    O2 Zn1 N1 C5 5_656 . . . 48.9(4) ?
    O3 Zn1 N1 C5 5_656 . . . -42.5(4) ?
    O3 Zn1 N1 C5 . . . . 137.5(4) ?
    O2 Zn1 N1 C1 . . . . 47.0(4) ?
    O2 Zn1 N1 C1 5_656 . . . -133.0(4) ?
    O3 Zn1 N1 C1 5_656 . . . 135.6(4) ?
    O3 Zn1 N1 C1 . . . . -44.4(4) ?
    C5 N1 C1 C2 . . . . 1.0(7) ?
    Zn1 N1 C1 C2 . . . . -177.2(4) ?
    C3 C2 C1 N1 . . . . -1.0(8) ?
    O1 C6 C7 C7 . . . 5_666 123.7(6) ?
    O2 C6 C7 C7 . . . 5_666 -54.5(7) ?
    N1 C5 C4 C3 . . . . 0.1(9) ?
    C2 C3 C4 C5 . . . . -0.1(9) ?
loop_
    _geom_hbond_atom_site_label_D
    _geom_hbond_atom_site_label_H
    _geom_hbond_atom_site_label_A
    _geom_hbond_site_symmetry_A
    _geom_hbond_distance_DH
    _geom_hbond_distance_HA
    _geom_hbond_distance_DA
    _geom_hbond_angle_DHA
    _geom_hbond_publ_flag
    O3 H3A O1 . 0.82 1.94 2.690(5) 152 y
    O3 H3B O1 8_755 0.74(6) 1.97(6) 2.687(5) 164(5) y
