# Supplementary material for: catena-Poly[[diaqua­dipyridine­zinc(II)]-μ-succinato]
Source: Acta Crystallogr Sect E Struct Rep Online. 2008 Mar 14;64(Pt 4):m560. doi: 10.1107/S1600536808006764 (PMC2961033; doi:10.1107/S1600536808006764)
Supplement: Supplementary file 2 [file e-64-0m560-Isup2.hkl]

# 
# h,k,l, Fc-squared, Fo-squared, sigma(Fo-squared) and status flag 
# 
data_I
_shelx_title ' 1339 in Pbca' 
_shelx_refln_list_code          4 
_shelx_F_calc_maximum      268.10 
_exptl_crystal_F_000       776.00 
_reflns_d_resolution_high  0.7674 
 
loop_ 
 _symmetry_equiv_pos_as_xyz 
 'x, y, z' 
 '-x+1/2, -y, z+1/2' 
 '-x, y+1/2, -z+1/2' 
 'x+1/2, -y+1/2, -z' 
 '-x, -y, -z' 
 'x-1/2, y, -z-1/2' 
 'x, -y-1/2, z-1/2' 
 '-x-1/2, y-1/2, z' 
 
_cell_length_a    11.8142 
_cell_length_b     8.9111 
_cell_length_c    14.9705 
_cell_angle_alpha  90.000 
_cell_angle_beta   90.000 
_cell_angle_gamma  90.000 
 
_shelx_F_squared_multiplier     1.000 
 
loop_ 
 _refln_index_h 
 _refln_index_k 
 _refln_index_l 
 _refln_F_squared_calc 
 _refln_F_squared_meas 
 _refln_F_squared_sigma 
 _refln_observed_status 
   2   0   0    31216.50    31129.73   1157.70 o 
   4   0   0    13710.34    14038.11    393.82 o 
   6   0   0    27317.36    27657.12    923.51 o 
   8   0   0       31.60       71.00     27.91 o 
  10   0   0     2752.53     2841.17    123.88 o 
  12   0   0     5541.00     6353.40    347.35 o 
  14   0   0     1720.60     1706.02    131.69 o 
   2   1   0       45.08       10.09     17.06 o 
   4   1   0      948.76     1193.51     38.68 o 
   6   1   0       26.22       68.32     23.76 o 
   8   1   0      163.15      189.82     23.17 o 
  10   1   0       19.52       77.36     21.50 o 
  12   1   0      937.56     1075.32     67.15 o 
  14   1   0        4.02      -18.53     39.23 o 
   0   2   0    12671.45    11655.96    398.76 o 
   2   2   0      132.61      201.02     23.63 o 
   4   2   0     1085.99      894.00     40.44 o 
   6   2   0     4432.97     4138.53    102.98 o 
   8   2   0     1576.07     1543.23     58.04 o 
  10   2   0      121.37      147.02     25.38 o 
  12   2   0     1614.29     1988.90    121.68 o 
  14   2   0     1481.87     1490.61     79.64 o 
   2   3   0     2520.79     2789.26    102.00 o 
   4   3   0      474.24      516.51     29.45 o 
   6   3   0      800.27      823.04     35.38 o 
   8   3   0       82.76       98.75     27.99 o 
  10   3   0        3.85       13.26     19.54 o 
  12   3   0      183.19      189.36     41.87 o 
  14   3   0       36.97      132.39     60.87 o 
   0   4   0    56359.11    56862.12   1837.33 o 
   2   4   0     9729.61     9527.17    219.19 o 
   4   4   0     7859.10     7554.68    183.33 o 
   6   4   0    13481.98    14007.15    378.68 o 
   8   4   0      929.65      950.85     67.46 o 
  10   4   0     1097.76     1209.14     70.58 o 
  12   4   0     2373.30     2197.57    137.24 o 
  14   4   0      756.40      740.15    106.30 o 
   2   5   0      180.59      202.80     26.45 o 
   4   5   0      535.01      473.10     37.36 o 
   6   5   0        0.11      -28.35     37.76 o 
   8   5   0     1723.25     1732.37     79.14 o 
  10   5   0      298.43      206.92     74.77 o 
  12   5   0      369.57      268.07     65.21 o 
   0   6   0    13861.33    14960.59    590.69 o 
   2   6   0     2742.12     2693.88    116.04 o 
   4   6   0     1068.91      933.82     58.37 o 
   6   6   0     9127.11     9192.76    310.51 o 
   8   6   0     2196.98     2218.00    121.29 o 
  10   6   0      542.16      562.76    132.38 o 
  12   6   0     2586.50     2388.11    181.96 o 
   2   7   0        5.94       -3.22     35.34 o 
   4   7   0      576.04      569.69     50.19 o 
   6   7   0       19.26       29.74     44.56 o 
   8   7   0      363.83      297.81    106.54 o 
  10   7   0      363.43      365.79     74.97 o 
  12   7   0       69.59       78.85    126.09 o 
   0   8   0     1727.60     1669.68    183.37 o 
   2   8   0     2156.51     2111.24    139.00 o 
   4   8   0     1557.50     1559.13     87.54 o 
   6   8   0     4673.32     4812.23    241.54 o 
   8   8   0     1677.40     1358.39    191.26 o 
  10   8   0       60.41      287.80     67.22 o 
   2   9   0       35.46       52.74     98.79 o 
   4   9   0      453.32      310.25     63.91 o 
   6   9   0       53.31      -69.87     74.91 o 
   8   9   0       88.59      546.70    147.27 o 
   0  10   0     3789.41     4092.32    314.15 o 
   2  10   0     1100.20      987.71    107.93 o 
   4  10   0      840.44      903.54     99.80 o 
   6  10   0     3182.66     3089.31    393.29 o 
   2  11   0      506.95      584.87     84.51 o 
   4  11   0       22.08      -71.07     71.07 o 
   1   1   1    18441.25    18484.57    368.13 o 
   2   1   1     4708.76     5006.99     91.05 o 
   3   1   1     2342.99     2381.40     46.71 o 
   4   1   1      256.32      244.74     19.16 o 
   5   1   1    14792.87    14725.42    221.12 o 
   6   1   1      702.17      904.06     23.98 o 
   7   1   1    10744.42    10537.37    170.29 o 
   8   1   1        3.28       59.07     19.30 o 
   9   1   1     2137.60     2070.11     47.68 o 
  10   1   1       26.56       52.42     18.51 o 
  11   1   1     3390.84     3098.84     87.61 o 
  12   1   1       15.47      -18.69     24.06 o 
  13   1   1     3274.24     3374.91     94.70 o 
  14   1   1       25.36       68.66     30.85 o 
  15   1   1      561.27      579.41     50.23 o 
   0   2   1    14369.73    14590.95    325.40 o 
   1   2   1     1522.81     1541.53     30.93 o 
   2   2   1      163.65      196.66     15.55 o 
   3   2   1     1295.46     1348.90     31.26 o 
   4   2   1       15.41       -5.84     13.06 o 
   5   2   1      481.28      560.57     20.53 o 
   6   2   1       18.81        0.75     11.13 o 
   7   2   1       13.84      -10.96     10.96 o 
   8   2   1      182.15      192.75     16.35 o 
   9   2   1      549.68      487.40     27.03 o 
  10   2   1       23.35       39.91     15.97 o 
  11   2   1       24.19       27.36     26.45 o 
  12   2   1       10.09       21.95     21.66 o 
  13   2   1        5.45       12.44     22.23 o 
  14   2   1       63.77      129.58     39.09 o 
  15   2   1        0.00       71.48     45.50 o 
   1   3   1    11966.01    11839.35    193.23 o 
   2   3   1      464.87      429.97     23.52 o 
   3   3   1     1702.85     2166.19     43.17 o 
   4   3   1       44.90       36.15     13.90 o 
   5   3   1     6752.51     6487.69    108.77 o 
   6   3   1       28.16       30.95     16.95 o 
   7   3   1     4112.62     3989.14     95.59 o 
   8   3   1      694.81      817.97     37.08 o 
   9   3   1      989.90      918.15     34.20 o 
  10   3   1       51.23       51.63     17.98 o 
  11   3   1     5151.97     5489.84    144.37 o 
  12   3   1       16.54       75.74     39.31 o 
  13   3   1     2158.35     2214.96     74.55 o 
  14   3   1       32.20       57.62     44.97 o 
   0   4   1        0.13       23.61     22.02 o 
   1   4   1      687.24      658.63     22.41 o 
   2   4   1      352.63      428.49     19.55 o 
   3   4   1      301.93      284.42     18.81 o 
   4   4   1       31.95       58.68     17.54 o 
   5   4   1      641.40      759.82     28.33 o 
   6   4   1      485.81      523.84     32.58 o 
   7   4   1        3.70       77.57     20.03 o 
   8   4   1      146.15      233.19     22.68 o 
   9   4   1      428.26      395.43     31.73 o 
  10   4   1       58.24      -14.07     30.28 o 
  11   4   1      150.81      119.28     37.40 o 
  12   4   1       26.27       20.20     37.19 o 
  13   4   1      200.69       65.84     47.95 o 
  14   4   1       76.60       21.30     38.01 o 
   1   5   1     5938.49     5960.01     96.98 o 
   2   5   1      104.85      114.56     19.03 o 
   3   5   1     7486.41     7259.86    121.28 o 
   4   5   1       61.04       95.28     33.74 o 
   5   5   1     8188.08     8438.87    184.56 o 
   6   5   1       15.16      -15.12     18.43 o 
   7   5   1    13088.76    13457.14    289.77 o 
   8   5   1      284.99      291.31     21.82 o 
   9   5   1     3126.64     3156.15    103.95 o 
  10   5   1        5.45       47.43     71.60 o 
  11   5   1     1472.23     1576.45    137.55 o 
  12   5   1       53.70       43.60     37.99 o 
  13   5   1     2388.48     2330.64    112.10 o 
   0   6   1     1350.03     1563.65     82.95 o 
   1   6   1      958.26      951.39     41.19 o 
   2   6   1        5.54       69.48     22.10 o 
   3   6   1       41.67       42.95     25.04 o 
   4   6   1       14.55       18.67     31.08 o 
   5   6   1        0.87       34.72     19.58 o 
   6   6   1      127.22       -0.28     25.68 o 
   7   6   1      119.21      152.51     36.49 o 
   8   6   1      255.31      225.45     36.25 o 
   9   6   1      645.36      540.91     77.25 o 
  10   6   1       10.50      -49.93     49.93 o 
  11   6   1       87.78      153.77     56.47 o 
  12   6   1       15.83      -27.42     39.17 o 
  13   6   1       16.96      -43.79     49.72 o 
   1   7   1     1808.33     1784.37     88.89 o 
   2   7   1      201.62      171.89     28.39 o 
   3   7   1       55.15       91.79     28.19 o 
   4   7   1      348.96      202.76     31.73 o 
   5   7   1     4301.07     4273.71    111.57 o 
   6   7   1      419.02      353.92     35.85 o 
   7   7   1     3031.50     3168.91    110.20 o 
   8   7   1      117.66      198.06     43.09 o 
   9   7   1      634.81      853.02     76.17 o 
  10   7   1        2.84      -56.29     60.09 o 
  11   7   1     2063.06     1895.28    121.85 o 
  12   7   1       65.73       55.54     69.58 o 
   0   8   1      254.24      230.27     55.18 o 
   1   8   1       71.95       23.34     36.82 o 
   2   8   1       51.89       -9.34     41.64 o 
   3   8   1      335.02      328.40     43.67 o 
   4   8   1        8.25       52.33     35.99 o 
   5   8   1      406.55      273.70     45.49 o 
   6   8   1      401.35      382.15     48.45 o 
   7   8   1        0.01       56.11     40.10 o 
   8   8   1       46.90      226.48     46.98 o 
   9   8   1      214.45      153.83     64.95 o 
  10   8   1       24.24       75.64     61.10 o 
  11   8   1       12.27       26.80     85.39 o 
   1   9   1     3204.45     3319.45    131.78 o 
   2   9   1       96.39       73.19     40.24 o 
   3   9   1     1480.18     1512.58    111.13 o 
   4   9   1       58.28       73.44     53.27 o 
   5   9   1     1882.48     1773.07     79.62 o 
   6   9   1       39.35       27.05     43.88 o 
   7   9   1     3708.32     3909.37    282.46 o 
   8   9   1        0.03       63.56     55.22 o 
   9   9   1     1309.64     1333.93     84.90 o 
   0  10   1      163.69       26.93    114.22 o 
   1  10   1        3.79      100.54     66.28 o 
   2  10   1       34.46       51.35     41.71 o 
   3  10   1      207.18      138.40     61.87 o 
   4  10   1       27.52      -48.96     48.96 o 
   5  10   1      128.61       73.30     83.71 o 
   6  10   1       43.15      -32.68     53.10 o 
   7  10   1       48.60       42.05     71.70 o 
   1  11   1      596.10      641.51     77.87 o 
   2  11   1       19.81      -15.92     62.11 o 
   3  11   1       89.41      223.86     91.49 o 
   4  11   1       14.46       55.77     55.11 o 
   1   0   2       68.04       81.21      9.92 o 
   2   0   2    21921.29    21404.52    447.46 o 
   3   0   2     4526.07     4975.24    103.03 o 
   4   0   2     7303.38     7471.65    161.52 o 
   5   0   2     4969.04     5536.33    125.87 o 
   6   0   2    12719.53    12193.35    303.82 o 
   7   0   2       74.88      153.61     22.33 o 
   8   0   2     3144.33     3028.34    130.25 o 
   9   0   2        1.00       12.50     19.90 o 
  10   0   2     5391.89     5515.20    225.56 o 
  11   0   2       17.92        1.55     31.25 o 
  12   0   2     3482.95     3670.27    159.28 o 
  13   0   2        8.72       15.64     67.38 o 
  14   0   2      430.07      364.74     64.95 o 
  15   0   2       82.84      105.79     66.99 o 
   1   1   2       54.81       60.93      8.56 o 
   2   1   2    19483.12    20526.59    338.34 o 
   3   1   2      285.84      242.33     18.20 o 
   4   1   2        7.08       -8.52     10.72 o 
   5   1   2       20.81       60.26     15.79 o 
   6   1   2     3565.71     3956.88     70.15 o 
   7   1   2      144.22      145.14     16.87 o 
   8   1   2      228.85      258.00     18.61 o 
   9   1   2       21.33        9.78     18.33 o 
  10   1   2       83.52       51.41     17.91 o 
  11   1   2        2.22       43.84     24.21 o 
  12   1   2      414.83      315.08     31.35 o 
  13   1   2        6.30        0.44     23.00 o 
  14   1   2       98.10       30.15     32.11 o 
  15   1   2        3.29      -30.72     35.37 o 
   0   2   2     9711.15     8521.92    191.02 o 
   1   2   2      901.81      921.83     24.08 o 
   2   2   2    22983.46    22977.36    387.00 o 
   3   2   2      512.63      567.31     23.31 o 
   4   2   2     2771.88     2589.28     49.38 o 
   5   2   2      245.98      256.51     14.12 o 
   6   2   2     3734.42     3410.34     62.43 o 
   7   2   2        7.90       15.47     17.38 o 
   8   2   2     2767.95     2715.33     54.19 o 
   9   2   2      294.61      396.81     24.38 o 
  10   2   2       20.13       29.91     12.93 o 
  11   2   2      285.47      350.56     35.08 o 
  12   2   2     1384.14     1397.96     54.28 o 
  13   2   2      166.50       85.09     39.38 o 
  14   2   2     1086.94     1183.33     71.18 o 
  15   2   2       69.70       68.20     39.24 o 
   1   3   2     1900.74     2033.72     37.11 o 
   2   3   2     1297.32     1283.75     30.77 o 
   3   3   2      277.37      320.20     16.96 o 
   4   3   2      315.96      356.33     19.27 o 
   5   3   2       51.60       50.29     12.85 o 
   6   3   2      302.83      275.89     17.72 o 
   7   3   2      116.86      208.56     24.69 o 
   8   3   2      232.81      278.37     22.58 o 
   9   3   2       20.46        7.32     15.59 o 
  10   3   2       32.07       62.76     21.36 o 
  11   3   2       11.15      -30.94     30.94 o 
  12   3   2      269.04      251.68     30.09 o 
  13   3   2      109.32        1.07     47.44 o 
  14   3   2       13.89       25.96     50.60 o 
   0   4   2    23995.28    24919.53    550.44 o 
   1   4   2        2.13      -15.44     15.44 o 
   2   4   2     9663.35     9907.36    156.32 o 
   3   4   2        7.32       10.10     14.02 o 
   4   4   2     7898.33     7911.35    133.68 o 
   5   4   2       30.88      -12.93     18.07 o 
   6   4   2    13626.72    15025.09    303.67 o 
   7   4   2       20.39       68.17     20.76 o 
   8   4   2     3388.52     3490.92     92.99 o 
   9   4   2       26.52       83.04     20.84 o 
  10   4   2     2035.82     2076.06     59.55 o 
  11   4   2        3.17       47.69     25.04 o 
  12   4   2     1946.67     1634.87    108.90 o 
  13   4   2        0.76      -45.10     45.10 o 
  14   4   2      629.19      739.37     53.74 o 
   1   5   2       23.10       41.42     13.84 o 
   2   5   2      100.97      104.09     16.45 o 
   3   5   2      600.82      614.90     28.29 o 
   4   5   2        3.50       23.07     20.81 o 
   5   5   2      386.17      365.82     36.66 o 
   6   5   2     1322.41     1177.90     40.51 o 
   7   5   2      274.56      270.11     26.15 o 
   8   5   2        1.79      -19.41     19.41 o 
   9   5   2      212.09      303.87     40.90 o 
  10   5   2       13.79      -58.33     62.98 o 
  11   5   2        0.16      -41.28     41.28 o 
  12   5   2        8.42      142.68     54.92 o 
  13   5   2       61.70      -43.23     43.23 o 
   0   6   2     7241.39     6929.64    216.34 o 
   1   6   2      170.42       76.11     28.30 o 
   2   6   2     4671.57     4755.92    119.72 o 
   3   6   2       37.49      -17.54     23.47 o 
   4   6   2     1949.21     1924.24     59.63 o 
   5   6   2       31.94       14.88     21.33 o 
   6   6   2      545.99      564.69     34.26 o 
   7   6   2        0.59       -6.75     20.03 o 
   8   6   2      590.76      542.47     44.03 o 
   9   6   2       40.81       47.12     32.54 o 
  10   6   2      995.48      899.51     64.92 o 
  11   6   2      158.85      139.45     46.74 o 
  12   6   2      942.44     1079.20     67.04 o 
  13   6   2       41.44       16.45     39.56 o 
   1   7   2      109.81      137.38     32.88 o 
   2   7   2      715.36      717.60     41.68 o 
   3   7   2      128.11      163.56     28.32 o 
   4   7   2       35.43       93.60     26.96 o 
   5   7   2      110.41       74.48     23.69 o 
   6   7   2       68.46       32.07     25.13 o 
   7   7   2       35.70       33.25     27.41 o 
   8   7   2        8.20       36.50     33.99 o 
   9   7   2       20.08       37.09     90.12 o 
  10   7   2       27.89      132.70     51.50 o 
  11   7   2        9.79      160.74     49.27 o 
  12   7   2        7.32      -37.62     70.64 o 
   0   8   2     4495.59     4069.26    214.21 o 
   1   8   2       53.59      322.82     55.40 o 
   2   8   2     2837.89     3064.47    114.05 o 
   3   8   2      186.09      106.41     34.29 o 
   4   8   2     3805.82     4075.11    146.45 o 
   5   8   2      105.43      138.30     31.70 o 
   6   8   2     3900.79     4257.92    156.50 o 
   7   8   2        0.00       64.01     74.15 o 
   8   8   2     1897.29     1706.34    100.21 o 
   9   8   2       21.41       81.50     54.27 o 
  10   8   2      463.89      536.72     68.27 o 
  11   8   2       19.64      -25.49     77.93 o 
   1   9   2      142.18      297.20     48.77 o 
   2   9   2        9.67      -16.07     54.46 o 
   3   9   2       91.45       60.85     35.41 o 
   4   9   2       93.09      120.06     39.76 o 
   5   9   2        0.03      133.37     44.95 o 
   6   9   2        7.62       55.14     50.54 o 
   7   9   2       38.42      185.71     53.75 o 
   8   9   2       47.91        0.56     52.56 o 
   9   9   2       12.58      -58.15     58.15 o 
   0  10   2     5253.10     5757.08    380.40 o 
   1  10   2       15.42       67.85     47.12 o 
   2  10   2      800.12      595.02     74.76 o 
   3  10   2        3.36      -24.59     52.74 o 
   4  10   2     1146.17     1308.14    126.11 o 
   5  10   2        0.71      356.37    131.20 o 
   6  10   2     1729.38     1584.96    111.76 o 
   7  10   2        0.00      -52.99     52.99 o 
   1  11   2      111.14      239.06     67.71 o 
   2  11   2       31.58       12.27     58.84 o 
   3  11   2      163.02       41.15     98.79 o 
   4  11   2        0.36      -60.35     60.35 o 
   1   1   3      358.05      333.37     15.25 o 
   2   1   3     4058.02     4105.01     72.95 o 
   3   1   3     7012.64     6898.48    127.44 o 
   4   1   3     2653.37     2832.86     52.70 o 
   5   1   3     9273.81     8821.91    139.17 o 
   6   1   3      148.76      119.60     13.57 o 
   7   1   3    11087.07    11170.30    182.08 o 
   8   1   3      324.71      241.69     22.55 o 
   9   1   3     5550.72     5242.29    100.29 o 
  10   1   3        1.29       56.76     18.87 o 
  11   1   3     2116.71     2257.37     70.71 o 
  12   1   3       13.83       47.77     27.57 o 
  13   1   3     1281.02     1388.21     63.14 o 
  14   1   3       17.97       81.45     41.80 o 
  15   1   3      697.64      587.45     62.80 o 
   0   2   3     1225.90     1332.18     36.65 o 
   1   2   3     1368.05     1481.20     35.05 o 
   2   2   3      888.74      960.31     26.67 o 
   3   2   3      117.41      135.74     17.70 o 
   4   2   3      211.81      263.45     16.08 o 
   5   2   3      927.90     1004.59     34.96 o 
   6   2   3      811.62      945.78     35.49 o 
   7   2   3        6.52       42.78     17.92 o 
   8   2   3       42.98       36.28     23.36 o 
   9   2   3      414.91      333.49     19.05 o 
  10   2   3       16.40       25.47     22.15 o 
  11   2   3       51.43       73.08     34.01 o 
  12   2   3       16.14      -17.97     38.18 o 
  13   2   3        0.29       12.64     47.02 o 
  14   2   3        0.02       33.87     42.91 o 
   1   3   3     9083.01     8509.45    129.03 o 
   2   3   3      264.67      251.45     17.21 o 
   3   3   3     7366.05     7158.81    120.57 o 
   4   3   3      835.41      875.70     32.04 o 
   5   3   3     7046.38     6774.84    117.02 o 
   6   3   3      162.13      134.55     12.12 o 
   7   3   3     3467.17     3355.43     77.57 o 
   8   3   3      208.55      235.10     31.66 o 
   9   3   3     5181.89     5211.71    134.28 o 
  10   3   3        5.87       85.58     26.19 o 
  11   3   3     4199.45     4293.84    113.87 o 
  12   3   3        4.72       43.05     48.14 o 
  13   3   3      724.50      745.77     48.25 o 
  14   3   3        0.17      -16.79     33.79 o 
   0   4   3     1533.37     1935.31     52.61 o 
   1   4   3     3765.62     4141.76     69.73 o 
   2   4   3     1904.23     2100.64     41.19 o 
   3   4   3      219.59      276.15     22.69 o 
   4   4   3        7.17        9.56     15.48 o 
   5   4   3      364.47      473.49     26.94 o 
   6   4   3      106.99       87.53     20.67 o 
   7   4   3        7.76       28.94     18.46 o 
   8   4   3       86.90      102.22     22.52 o 
   9   4   3     1655.19     1781.17     74.92 o 
  10   4   3      218.63      272.58     40.18 o 
  11   4   3      387.12      316.41     44.47 o 
  12   4   3      116.68      197.59     53.53 o 
  13   4   3        5.58       14.42     34.18 o 
  14   4   3        0.46      118.77     42.21 o 
   1   5   3     2980.66     2897.67     53.10 o 
   2   5   3     1666.77     1876.66     39.66 o 
   3   5   3     8718.50     8738.22    149.05 o 
   4   5   3       97.92      191.75     25.30 o 
   5   5   3     3154.91     3008.34     73.85 o 
   6   5   3        4.56      -22.14     22.14 o 
   7   5   3     5465.99     5469.66    144.60 o 
   8   5   3      180.49       80.18     25.97 o 
   9   5   3     3424.06     3513.96    110.40 o 
  10   5   3      349.83      441.40     56.34 o 
  11   5   3      841.58      915.01     52.74 o 
  12   5   3      230.71       93.76     63.76 o 
  13   5   3     1878.68     1944.33     92.22 o 
   0   6   3      619.81      772.19     54.57 o 
   1   6   3      319.73      231.15     35.28 o 
   2   6   3       12.18      -18.00     18.00 o 
   3   6   3       62.14      143.73     32.40 o 
   4   6   3      327.62      257.08     35.66 o 
   5   6   3       54.69       64.78     24.58 o 
   6   6   3      153.94      123.68     24.36 o 
   7   6   3       24.08       50.50     32.76 o 
   8   6   3        5.66      -32.50     40.61 o 
   9   6   3      472.48      419.81     65.16 o 
  10   6   3       96.62       20.71     56.16 o 
  11   6   3        7.16       97.80     68.27 o 
  12   6   3       22.07       15.35     55.09 o 
   1   7   3     3170.67     3156.82    113.03 o 
   2   7   3      550.95      406.09     39.42 o 
   3   7   3      556.21      420.12     42.81 o 
   4   7   3        7.88        6.41     24.82 o 
   5   7   3     2323.83     2171.97    108.91 o 
   6   7   3        0.11       -1.68     32.32 o 
   7   7   3      765.39      860.37     72.63 o 
   8   7   3      455.17      591.24     56.47 o 
   9   7   3      872.90      824.69     80.27 o 
  10   7   3      111.71      143.85     60.82 o 
  11   7   3     1529.48     1455.76    125.21 o 
  12   7   3        1.92      -85.07     85.07 o 
   0   8   3      172.03      -32.91     79.82 o 
   1   8   3       50.78       40.99     44.21 o 
   2   8   3      435.78      375.85     48.17 o 
   3   8   3      297.89      154.75     45.84 o 
   4   8   3       75.83       24.44     39.22 o 
   5   8   3      160.50      128.06     41.97 o 
   6   8   3        3.81       45.35     40.59 o 
   7   8   3       38.03       62.48     47.16 o 
   8   8   3        4.53      -62.73     62.73 o 
   9   8   3       71.58       32.62     67.17 o 
  10   8   3        2.44       95.60     50.58 o 
   1   9   3     4102.89     3963.19    167.42 o 
   2   9   3       70.30      119.40     47.90 o 
   3   9   3     5193.67     5310.69    209.47 o 
   4   9   3      172.64       89.83     45.56 o 
   5   9   3     1240.80     1467.04    124.20 o 
   6   9   3        2.49      -44.76     44.76 o 
   7   9   3     1424.53     1402.07    147.65 o 
   8   9   3       48.62       45.06     98.08 o 
   9   9   3     2298.02     2204.07    131.56 o 
   0  10   3      173.98      148.61     67.35 o 
   1  10   3        2.10      128.24     47.83 o 
   2  10   3      225.32      242.71     51.86 o 
   3  10   3        3.58      153.66    110.88 o 
   4  10   3       17.00       84.32     62.90 o 
   5  10   3      183.63      179.81     60.97 o 
   6  10   3       49.22      104.54    107.92 o 
   7  10   3      106.45        5.02     48.08 o 
   1  11   3      140.67      310.57     79.62 o 
   2  11   3       63.49      127.16     55.03 o 
   3  11   3      172.84      213.71     68.94 o 
   4  11   3       20.76       24.09    108.18 o 
   0   0   4    71877.98    70489.17   2994.25 o 
   1   0   4     2199.30     2196.00     53.72 o 
   2   0   4     7752.06     7278.61    154.06 o 
   3   0   4     2018.56     1927.78     48.33 o 
   4   0   4    13303.02    13319.77    272.71 o 
   5   0   4     3324.89     3450.98     87.47 o 
   6   0   4     9327.18     9178.87    241.59 o 
   7   0   4      515.61      557.96     32.78 o 
   8   0   4     2107.42     1988.65     89.31 o 
   9   0   4       10.77       60.28     20.61 o 
  10   0   4     5685.15     5477.00    186.69 o 
  11   0   4       84.88       74.05     27.20 o 
  12   0   4     1250.23     1287.07     67.29 o 
  13   0   4      159.98      110.93     31.79 o 
  14   0   4      882.56      918.31     78.46 o 
  15   0   4        5.57       32.17     66.75 o 
   1   1   4     2977.62     3173.93     54.62 o 
   2   1   4     1179.37     1229.24     26.13 o 
   3   1   4     6654.03     7133.96    114.90 o 
   4   1   4       72.17       71.77     12.37 o 
   5   1   4      349.48      295.59     20.78 o 
   6   1   4      283.27      247.56     17.81 o 
   7   1   4      156.52      136.72     22.68 o 
   8   1   4       18.87        4.78     15.26 o 
   9   1   4      575.64      488.48     23.94 o 
  10   1   4       49.75       45.59     14.82 o 
  11   1   4       48.83       44.44     14.97 o 
  12   1   4      670.76      662.43     55.89 o 
  13   1   4       18.61       71.41     32.19 o 
  14   1   4       57.98       66.38     27.85 o 
   0   2   4       43.32       95.08     17.06 o 
   1   2   4     5104.89     5224.24     86.82 o 
   2   2   4     3255.82     3003.19     54.13 o 
   3   2   4       17.64       22.70     13.34 o 
   4   2   4     9630.02     9482.22    163.74 o 
   5   2   4     2366.16     2513.06     64.62 o 
   6   2   4     3268.01     3180.92     62.63 o 
   7   2   4      540.74      496.60     22.98 o 
   8   2   4     7078.63     7174.74    145.23 o 
   9   2   4       30.57       16.81     18.16 o 
  10   2   4     1799.97     1686.08     52.87 o 
  11   2   4      355.22      381.75     37.83 o 
  12   2   4      217.68      214.63     34.61 o 
  13   2   4      246.06      261.70     47.44 o 
  14   2   4     1019.87      881.79     61.12 o 
   1   3   4      337.33      410.51     21.54 o 
   2   3   4        5.61       19.91     14.27 o 
   3   3   4      878.23      964.02     30.88 o 
   4   3   4     5316.51     5860.60     94.18 o 
   5   3   4      132.81      135.18     14.94 o 
   6   3   4       64.21        3.82     22.66 o 
   7   3   4      397.70      400.84     33.60 o 
   8   3   4        9.76      -15.92     24.33 o 
   9   3   4      145.55      165.36     26.68 o 
  10   3   4      358.92      319.25     35.82 o 
  11   3   4       36.71       84.54     35.73 o 
  12   3   4      805.82      547.58     55.47 o 
  13   3   4        8.01      112.21     49.74 o 
  14   3   4       32.58       92.13     38.98 o 
   0   4   4    20302.27    20029.21    424.57 o 
   1   4   4     1957.78     2123.89     42.89 o 
   2   4   4    12030.86    12043.93    186.23 o 
   3   4   4      229.91      173.19     18.85 o 
   4   4   4    10404.30    10198.04    172.12 o 
   5   4   4     3859.88     4096.71    128.32 o 
   6   4   4     4069.08     4157.92    132.30 o 
   7   4   4       97.40       93.02     21.34 o 
   8   4   4     1587.97     1491.91     72.84 o 
   9   4   4       49.40       65.69     33.92 o 
  10   4   4     2316.01     2174.19     85.54 o 
  11   4   4      640.62      623.32     55.16 o 
  12   4   4      820.01      790.54     58.58 o 
  13   4   4       73.38       83.79     38.79 o 
  14   4   4     1064.48     1175.89     73.38 o 
   1   5   4      137.30      161.30     16.40 o 
   2   5   4       43.02       43.26     17.16 o 
   3   5   4       29.08       21.97     17.23 o 
   4   5   4       23.62       62.21     23.89 o 
   5   5   4       92.36       98.54     19.72 o 
   6   5   4        1.75       15.75     24.98 o 
   7   5   4       37.07       23.49     22.76 o 
   8   5   4      373.65      422.55     28.12 o 
   9   5   4       27.12       93.05     40.15 o 
  10   5   4      105.17      124.64     44.77 o 
  11   5   4       19.56       36.45     66.29 o 
  12   5   4        2.95        0.52     43.32 o 
  13   5   4       17.02      188.61     82.92 o 
   0   6   4     5686.51     5769.47    391.25 o 
   1   6   4      161.29      128.38     29.74 o 
   2   6   4     5055.12     5206.66    138.88 o 
   3   6   4        4.19       46.00     27.86 o 
   4   6   4     1697.68     1698.01     58.29 o 
   5   6   4      260.60      221.91     30.73 o 
   6   6   4      891.26      952.99     48.80 o 
   7   6   4      440.44      460.04     36.76 o 
   8   6   4     1046.34      971.56     67.51 o 
   9   6   4      204.20      186.01     39.18 o 
  10   6   4     1113.10     1323.29    148.65 o 
  11   6   4        0.08      142.46     72.13 o 
  12   6   4     1292.50     1225.66     84.51 o 
   1   7   4      161.32      253.55     39.79 o 
   2   7   4      258.99      291.46     48.99 o 
   3   7   4      174.68      210.33     32.65 o 
   4   7   4      625.69      672.32     39.20 o 
   5   7   4        2.07        9.47     37.80 o 
   6   7   4       10.69      -10.67     28.29 o 
   7   7   4       68.99      110.39     42.36 o 
   8   7   4       23.39       75.43     42.01 o 
   9   7   4        2.59      116.61     49.59 o 
  10   7   4      183.50      279.73     63.84 o 
  11   7   4        0.21      -55.29     55.29 o 
   0   8   4     2395.78     2584.91    180.78 o 
   1   8   4      302.95      442.35     57.72 o 
   2   8   4     6138.01     6587.03    339.66 o 
   3   8   4        0.59      -17.73     36.50 o 
   4   8   4     2978.71     2908.80    111.02 o 
   5   8   4      941.40      818.17     61.53 o 
   6   8   4      933.82     1035.07     84.18 o 
   7   8   4        3.13      118.81     46.33 o 
   8   8   4     1064.33      963.54     97.53 o 
   9   8   4       18.45       84.18     71.96 o 
  10   8   4      285.01      309.67     70.43 o 
   1   9   4        0.03        7.91     65.28 o 
   2   9   4      182.92      103.70    148.83 o 
   3   9   4       15.11      -61.37     61.37 o 
   4   9   4        1.11       -2.88     65.24 o 
   5   9   4        5.23      -42.98     42.98 o 
   6   9   4       23.03      -36.19     42.55 o 
   7   9   4        5.35       20.33     57.29 o 
   8   9   4      109.25      185.71    103.45 o 
   9   9   4       39.85      147.76     61.41 o 
   0  10   4     1993.96     2567.04    209.90 o 
   1  10   4      271.68      236.76     52.85 o 
   2  10   4     1918.42     1869.30    100.40 o 
   3  10   4        1.99       66.91     55.64 o 
   4  10   4     1173.96     1112.15    117.02 o 
   5  10   4      450.03      223.95     51.64 o 
   6  10   4      851.48      666.95     85.05 o 
   7  10   4      145.19      115.58     64.88 o 
   1  11   4       22.71       11.13     95.05 o 
   2  11   4       52.64       70.33     71.91 o 
   3  11   4        0.76      -49.15     90.80 o 
   1   1   5     2987.82     2804.16     49.89 o 
   2   1   5     7609.95     7728.63    121.84 o 
   3   1   5    12816.73    12699.45    189.11 o 
   4   1   5       21.60       36.14      9.48 o 
   5   1   5    10404.65    10179.36    168.62 o 
   6   1   5        5.44        6.29     16.84 o 
   7   1   5     7498.66     7494.82    142.32 o 
   8   1   5     1169.97     1151.72     37.15 o 
   9   1   5     6031.03     5968.97    123.81 o 
  10   1   5      903.02      966.50     42.97 o 
  11   1   5     1868.53     1913.79     70.49 o 
  12   1   5      145.88       98.22     29.93 o 
  13   1   5     1050.47     1048.69     58.84 o 
  14   1   5      137.79      157.40     45.33 o 
   0   2   5      166.98      183.14     16.05 o 
   1   2   5       81.38       50.82     12.82 o 
   2   2   5     1448.38     1568.33     30.50 o 
   3   2   5       66.33       94.09     13.87 o 
   4   2   5      230.44      257.73     12.58 o 
   5   2   5      106.39      175.08     19.17 o 
   6   2   5      150.45      148.51     18.94 o 
   7   2   5        5.45       29.69     19.90 o 
   8   2   5       44.95       71.70     30.29 o 
   9   2   5       94.91      115.83     23.81 o 
  10   2   5        0.14      -25.00     25.00 o 
  11   2   5      255.12      243.45     30.01 o 
  12   2   5       34.17       94.93     30.46 o 
  13   2   5       76.55      109.80     52.73 o 
  14   2   5        0.06       -5.50     40.96 o 
   1   3   5     6541.81     6389.40    103.03 o 
   2   3   5     4189.72     4487.52     76.54 o 
   3   3   5      272.97      120.93     17.06 o 
   4   3   5      548.53      546.10     23.24 o 
   5   3   5     4816.74     4413.64     97.91 o 
   6   3   5       64.47       55.58     29.84 o 
   7   3   5     2631.59     2617.25     77.98 o 
   8   3   5     1693.79     1817.67     53.18 o 
   9   3   5     2054.34     2080.26     81.07 o 
  10   3   5      670.06      536.40     38.49 o 
  11   3   5     3144.89     3222.12    100.90 o 
  12   3   5      181.66      146.32     45.77 o 
  13   3   5     1107.35     1302.50     79.29 o 
  14   3   5       13.71      -22.83     35.64 o 
   0   4   5      479.58      430.34     25.10 o 
   1   4   5      336.35      383.62     23.11 o 
   2   4   5       76.12       43.57     15.03 o 
   3   4   5      463.78      474.00     23.01 o 
   4   4   5     1758.88     1700.78     49.59 o 
   5   4   5      219.17      204.60     17.71 o 
   6   4   5     1311.71     1246.95     38.35 o 
   7   4   5        6.47      -17.82     28.74 o 
   8   4   5      224.55      202.20     39.87 o 
   9   4   5      449.30      350.28     41.40 o 
  10   4   5      260.41      319.96     33.18 o 
  11   4   5       33.28      151.55     37.16 o 
  12   4   5      136.08       83.30     67.64 o 
  13   4   5      101.55      140.48     42.79 o 
   1   5   5     4359.13     4202.04     78.61 o 
   2   5   5      579.03      471.37     24.88 o 
   3   5   5    12251.38    12280.88    227.07 o 
   4   5   5      600.27      735.49     57.51 o 
   5   5   5     4081.32     3997.66    102.55 o 
   6   5   5      110.73      100.67     25.09 o 
   7   5   5     5007.65     5106.23    143.36 o 
   8   5   5      257.57      157.25     48.99 o 
   9   5   5     3476.59     3471.35    115.79 o 
  10   5   5       68.81       22.94     34.46 o 
  11   5   5      940.26      909.88     57.70 o 
  12   5   5       33.90       34.61     43.24 o 
  13   5   5     1347.55     1407.71     87.43 o 
   0   6   5       80.07        0.63     44.35 o 
   1   6   5      530.91      503.25     38.01 o 
   2   6   5      267.23      463.54     40.25 o 
   3   6   5       73.31       20.38     61.04 o 
   4   6   5       63.99       -9.59     26.91 o 
   5   6   5       41.24       26.31     21.57 o 
   6   6   5      454.02      437.11     38.74 o 
   7   6   5      142.00       99.95     41.10 o 
   8   6   5      156.27      142.22     43.25 o 
   9   6   5      165.56      137.39     31.39 o 
  10   6   5       50.23      140.65     52.22 o 
  11   6   5       18.04       32.77     39.77 o 
  12   6   5      156.09      146.99     41.11 o 
   1   7   5     3185.23     3262.00    115.09 o 
   2   7   5     1010.14     1126.17     71.30 o 
   3   7   5     1539.05     1361.51     68.44 o 
   4   7   5      335.55      293.97     36.37 o 
   5   7   5     2267.91     2279.58     92.43 o 
   6   7   5      265.82      256.96     50.14 o 
   7   7   5      701.05      704.05     68.43 o 
   8   7   5      651.94      636.35     51.93 o 
   9   7   5      912.37     1047.74     74.86 o 
  10   7   5        0.14       57.54     75.36 o 
  11   7   5     1628.09     1802.03    160.72 o 
   0   8   5      405.81      478.77     74.30 o 
   1   8   5      114.68       38.20     62.14 o 
   2   8   5       18.65      132.63     62.77 o 
   3   8   5      241.82      119.27     77.47 o 
   4   8   5       80.58       34.99     36.55 o 
   5   8   5      460.88      526.67     56.69 o 
   6   8   5       58.14      179.28     49.98 o 
   7   8   5       25.89      147.92     48.82 o 
   8   8   5        0.11       -8.70     57.02 o 
   9   8   5       46.89       83.47     53.23 o 
  10   8   5       59.53      232.34     61.92 o 
   1   9   5     2349.14     2344.77    147.93 o 
   2   9   5       32.15       52.94     39.54 o 
   3   9   5     1831.04     2008.06     98.67 o 
   4   9   5     1411.41     1262.97     86.87 o 
   5   9   5      588.98      862.68     85.29 o 
   7   9   5     1405.84     1199.97     84.45 o 
   8   9   5       50.88       79.30     73.76 o 
   0  10   5       10.88       36.90     70.56 o 
   1  10   5       62.40      162.26     87.72 o 
   2  10   5      104.60        2.30     72.79 o 
   3  10   5        7.24      -33.98     84.15 o 
   4  10   5        0.52       12.63     64.29 o 
   5  10   5       42.29      -42.78     53.63 o 
   6  10   5      218.64       -5.37     95.88 o 
   1  11   5      610.74      627.55     83.97 o 
   2  11   5      635.71      667.44    149.90 o 
   0   0   6    24619.27    23885.22    700.73 o 
   1   0   6     4326.68     4279.08    108.35 o 
   2   0   6    15207.49    14818.69    319.53 o 
   3   0   6       37.56       29.09     16.27 o 
   4   0   6     6913.91     6960.21    157.42 o 
   5   0   6     3458.45     3644.02     94.07 o 
   6   0   6     9389.51     9545.42    226.08 o 
   7   0   6      369.95      347.98     23.04 o 
   8   0   6     3394.77     3268.59    100.63 o 
   9   0   6      355.23      285.17     22.20 o 
  10   0   6     4297.54     4301.38    151.62 o 
  11   0   6     1470.52     1237.41     59.67 o 
  12   0   6     2926.72     2992.06    147.90 o 
  13   0   6        9.39      -48.08     48.08 o 
  14   0   6      366.68      402.74     68.70 o 
   1   1   6     4925.53     5388.06     86.36 o 
   2   1   6     2822.65     3077.98     51.25 o 
   3   1   6     1039.40     1169.33     29.71 o 
   4   1   6       16.53       12.13      9.40 o 
   5   1   6        7.72       37.22     13.37 o 
   6   1   6      575.73      564.91     21.77 o 
   7   1   6       90.87       68.20     18.17 o 
   8   1   6      234.73      180.91     19.83 o 
   9   1   6        1.06       17.18     31.59 o 
  10   1   6      471.91      397.99     38.61 o 
  11   1   6       26.22       37.93     38.91 o 
  12   1   6        5.75       -7.76     24.97 o 
  13   1   6      244.49      129.22     54.89 o 
  14   1   6       61.54        3.89     47.02 o 
   0   2   6     1170.49      998.94     30.13 o 
   1   2   6      382.29      401.52     18.95 o 
   2   2   6    13381.78    13367.60    206.40 o 
   3   2   6      372.14      441.74     18.79 o 
   4   2   6     3276.16     3094.49     66.98 o 
   5   2   6       15.52       76.58     14.84 o 
   6   2   6     1536.45     1393.05     35.51 o 
   7   2   6       80.39       85.40     16.72 o 
   8   2   6     2827.38     2868.68    111.87 o 
   9   2   6       29.52      -12.96     33.86 o 
  10   2   6      266.30      261.92     26.99 o 
  11   2   6        8.60       -6.29     27.53 o 
  12   2   6     1359.54     1475.66     66.44 o 
  13   2   6      328.21      314.71     44.85 o 
  14   2   6     1017.39     1041.50     69.35 o 
   1   3   6       53.91       53.28     14.12 o 
   2   3   6      840.02      844.30     24.19 o 
   3   3   6      350.38      372.10     20.99 o 
   4   3   6      106.56       91.33     14.18 o 
   5   3   6      656.79      658.56     20.96 o 
   6   3   6       59.03      111.34     22.95 o 
   7   3   6      589.39      588.68     33.21 o 
   8   3   6       44.54       14.03     21.12 o 
   9   3   6      501.71      505.12     35.42 o 
  10   3   6      253.68       69.28     40.56 o 
  11   3   6        9.93       -8.29     29.29 o 
  12   3   6       17.79        4.83     30.34 o 
  13   3   6        0.20       32.47     44.46 o 
  14   3   6        4.28       80.98     35.14 o 
   0   4   6     5747.41     5638.63    149.02 o 
   1   4   6      167.88      189.64     17.07 o 
   2   4   6     4189.38     3989.37     79.58 o 
   3   4   6      155.71      193.27     17.04 o 
   4   4   6     4888.21     4642.54     95.75 o 
   5   4   6      882.65      842.63     28.47 o 
   6   4   6     5563.57     5718.90    152.74 o 
   7   4   6        8.93      -26.93     26.93 o 
   8   4   6     2288.81     2215.45     75.40 o 
   9   4   6       99.23       48.25     34.12 o 
  10   4   6     2117.37     2217.43     74.02 o 
  11   4   6      123.38      318.70     52.20 o 
  12   4   6     1307.61     1079.50     70.48 o 
  13   4   6       29.23      -14.05     51.38 o 
   1   5   6      796.58      808.57     29.90 o 
   2   5   6      113.40       78.82     21.45 o 
   3   5   6     1895.36     1789.98     52.97 o 
   4   5   6        0.80      -14.40     28.39 o 
   5   5   6        0.68       12.07     16.53 o 
   6   5   6      760.52      768.37     34.06 o 
   7   5   6       25.63       44.46     27.35 o 
   8   5   6       15.49      132.68     44.16 o 
   9   5   6        1.95       19.10     37.35 o 
  10   5   6       79.13       96.96     36.67 o 
  11   5   6        0.44       74.51     40.44 o 
  12   5   6        1.13       50.96     37.67 o 
  13   5   6       10.95      -16.75     36.96 o 
   0   6   6     8154.12     8639.98    518.45 o 
   1   6   6      160.70      146.57     33.28 o 
   2   6   6     5825.53     5967.17    157.67 o 
   3   6   6      538.17      523.80     38.85 o 
   4   6   6     3553.02     3384.40    104.23 o 
   5   6   6     1620.99     1498.42     85.07 o 
   6   6   6     1648.10     1552.38     62.45 o 
   7   6   6      154.49      103.34     46.52 o 
   8   6   6     1325.56     1317.37     77.74 o 
   9   6   6      286.38      291.51     65.99 o 
  10   6   6     1402.54     1705.12    102.83 o 
  11   6   6        0.31       15.83     54.78 o 
  12   6   6      960.52      896.97     74.24 o 
   1   7   6       33.95       -8.35     30.44 o 
   2   7   6       31.76      -35.90     35.90 o 
   3   7   6      113.28      146.38     46.33 o 
   4   7   6       48.15       26.21     35.48 o 
   5   7   6      235.92      195.66     32.84 o 
   6   7   6        0.66      -26.14     38.70 o 
   7   7   6       65.83       24.54     49.90 o 
   8   7   6      310.42      253.70     43.12 o 
   9   7   6      145.14      264.37     69.98 o 
  10   7   6       54.67      223.72     57.15 o 
  11   7   6        1.34      147.35     59.89 o 
   0   8   6      915.96     1376.21    228.93 o 
   1   8   6       17.94       75.11     49.11 o 
   2   8   6     1101.08     1118.57     76.55 o 
   3   8   6       96.59      170.37     51.15 o 
   4   8   6     2253.79     2010.05    100.04 o 
   5   8   6      287.65      288.37     47.82 o 
   6   8   6     1704.02     1497.77     84.37 o 
   7   8   6       15.80      134.98     52.50 o 
   8   8   6     1288.74     1542.68    104.27 o 
   9   8   6        3.26      -63.75     63.75 o 
  10   8   6      595.11      591.88     81.73 o 
   1   9   6        1.08      130.53     53.11 o 
   2   9   6       33.89      100.69     54.83 o 
   3   9   6        0.96      133.44     78.26 o 
   4   9   6      142.03      236.00     67.82 o 
   5   9   6       94.81      175.37     46.88 o 
   6   9   6       22.14      139.35    179.53 o 
   7   9   6       18.08      161.32     61.42 o 
   8   9   6       16.86      -61.41     70.74 o 
   0  10   6     2789.68     3126.78    283.76 o 
   1  10   6       43.20       56.40     59.20 o 
   2  10   6      805.60      719.89     94.14 o 
   3  10   6      106.44       68.18     62.29 o 
   4  10   6     1289.17     1375.17    135.51 o 
   5  10   6      180.69      128.95     55.99 o 
   6  10   6      981.59      714.94     92.51 o 
   1   1   7     7506.93     7518.63    125.38 o 
   2   1   7     1395.25     1308.48     36.28 o 
   3   1   7    10290.48     9846.07    145.15 o 
   4   1   7      203.62      205.31     15.52 o 
   5   1   7     3470.97     3251.26     56.16 o 
   6   1   7      438.70      455.05     21.20 o 
   7   1   7     3527.95     3454.71    113.79 o 
   8   1   7      261.19      402.43     31.54 o 
   9   1   7     2040.64     2094.88     72.04 o 
  10   1   7      124.98      123.95     26.88 o 
  11   1   7     1632.27     1765.99     98.92 o 
  12   1   7      239.46      188.02     31.34 o 
  13   1   7     1436.01     1360.49     85.71 o 
  14   1   7      140.06      192.88     42.56 o 
   0   2   7       65.71       71.59     22.66 o 
   1   2   7     1183.02     1276.64     27.56 o 
   2   2   7      121.35      120.62     14.31 o 
   3   2   7      672.22      752.05     21.98 o 
   4   2   7       64.92       19.28     12.83 o 
   5   2   7       13.42        1.05     15.18 o 
   6   2   7       13.91      -15.22     15.22 o 
   7   2   7      115.39       74.28     20.77 o 
   8   2   7       98.87      138.92     23.82 o 
   9   2   7      165.36      140.30     29.04 o 
  10   2   7        2.47      -22.52     22.52 o 
  11   2   7      142.79       52.17     33.01 o 
  12   2   7       22.48       24.47     36.29 o 
  13   2   7       25.68       30.57     50.37 o 
  14   2   7       26.41      124.16     53.92 o 
   1   3   7     5557.13     5514.32     91.89 o 
   2   3   7      367.63      305.69     14.95 o 
   3   3   7     6770.94     6877.44    126.70 o 
   4   3   7       37.73       45.41     21.64 o 
   5   3   7     3465.85     3267.96     67.55 o 
   6   3   7      676.91      692.69     41.73 o 
   7   3   7     1277.26     1258.01     52.04 o 
   8   3   7      434.83      439.63     32.00 o 
   9   3   7     3382.86     3371.32    106.81 o 
  10   3   7      175.10      249.21     35.37 o 
  11   3   7     2910.48     3056.28     95.15 o 
  12   3   7       36.11      169.02     45.33 o 
  13   3   7      577.58      582.55     41.17 o 
   0   4   7      212.49      213.44     27.04 o 
   1   4   7      923.41      840.00     28.56 o 
   2   4   7        3.47        4.20     19.48 o 
   3   4   7      151.54      166.36     17.71 o 
   4   4   7       16.30       12.45     14.66 o 
   5   4   7      398.12      363.87     20.43 o 
   6   4   7      376.79      429.43     45.53 o 
   7   4   7       42.19       11.94     46.66 o 
   8   4   7        0.80       10.38     27.73 o 
   9   4   7       57.33       28.05     26.59 o 
  10   4   7       61.04       52.62     39.72 o 
  11   4   7       80.16      119.46     35.31 o 
  12   4   7        0.02        7.11     37.05 o 
  13   4   7       90.85      252.34     42.07 o 
   1   5   7     1834.87     1776.54     64.23 o 
   2   5   7        3.59      -18.77     21.56 o 
   3   5   7     6445.14     6628.15    170.17 o 
   4   5   7      281.70      332.16     25.32 o 
   5   5   7     2724.93     2693.97     77.37 o 
   6   5   7       71.04       92.09     20.51 o 
   7   5   7     3957.09     4259.50    153.02 o 
   8   5   7      107.60      156.90     43.04 o 
   9   5   7     2454.64     2627.72    117.73 o 
  10   5   7      146.99       93.07     38.74 o 
  11   5   7      535.85      606.83     50.40 o 
  12   5   7      279.70      322.28     39.76 o 
   0   6   7      887.04      745.05     81.79 o 
   1   6   7      325.45      337.32     56.21 o 
   2   6   7        9.03       -7.12     48.53 o 
   3   6   7      109.05      173.48     36.33 o 
   4   6   7      244.14      465.14     52.51 o 
   5   6   7        2.13       71.75     31.21 o 
   6   6   7       72.73      110.99     34.42 o 
   7   6   7       99.72      103.99     34.56 o 
   8   6   7        6.79       49.34     46.41 o 
   9   6   7      217.30      319.20     64.26 o 
  10   6   7      106.91      268.97     57.94 o 
  11   6   7       36.12      -14.46     35.19 o 
   1   7   7     1745.53     1823.26    118.29 o 
   2   7   7       22.61      -50.72     62.09 o 
   3   7   7     1054.05     1148.70     63.04 o 
   4   7   7       25.50      -30.33     44.71 o 
   5   7   7     3840.61     3983.55    160.01 o 
   6   7   7        0.62       28.61     34.86 o 
   7   7   7     1884.09     2037.45     96.79 o 
   8   7   7      170.88      152.54     40.16 o 
   9   7   7     1726.92     1790.69    101.79 o 
  10   7   7       38.52       19.82     53.45 o 
   0   8   7     1712.40     1402.56    146.62 o 
   1   8   7        4.31       12.29     47.28 o 
   2   8   7      801.37      613.43     65.04 o 
   3   8   7       38.88       -2.93     54.07 o 
   4   8   7      115.52       -4.19     63.46 o 
   5   8   7       17.44      113.20     54.07 o 
   6   8   7       82.94       41.33     37.79 o 
   7   8   7       10.56      -24.36     49.21 o 
   8   8   7       14.59      179.32     48.28 o 
   9   8   7       76.80      140.12     77.64 o 
   1   9   7      823.04     1121.89     96.13 o 
   2   9   7       17.71      -18.21     56.36 o 
   3   9   7     2685.49     2957.72    231.11 o 
   4   9   7       68.44      277.93     78.51 o 
   5   9   7      708.84      865.05     77.27 o 
   6   9   7        8.30      -61.78     61.78 o 
   7   9   7      801.34      570.00     93.45 o 
   0  10   7      321.91      407.01     82.35 o 
   1  10   7        2.62      183.59     64.94 o 
   2  10   7      268.85      200.70     59.18 o 
   3  10   7      128.10      273.20     72.82 o 
   4  10   7      155.23      163.47     69.96 o 
   5  10   7        7.14      -22.18     52.51 o 
   0   0   8    14984.70    15540.26    967.54 o 
   1   0   8      478.88      529.54     47.73 o 
   2   0   8     6252.25     5776.37    143.71 o 
   3   0   8     3445.27     3536.73     93.47 o 
   4   0   8     5863.37     5700.79    163.93 o 
   5   0   8      356.16      201.65     25.35 o 
   6   0   8       23.22       22.40     16.90 o 
   7   0   8      407.42      460.70     30.66 o 
   8   0   8      122.99      105.27     25.54 o 
   9   0   8      332.64      298.76     18.54 o 
  10   0   8     3821.33     4204.34    197.05 o 
  11   0   8       76.01      108.15     40.09 o 
  12   0   8      564.08      554.41     60.66 o 
  13   0   8      205.37      208.89     64.16 o 
  14   0   8     1459.09     1425.65    147.86 o 
   1   1   8       97.96       79.05     11.62 o 
   2   1   8      178.82      151.05     14.32 o 
   3   1   8     1308.91     1354.13     34.64 o 
   4   1   8      974.09      991.83     27.15 o 
   5   1   8        3.92       -5.64     11.14 o 
   6   1   8        8.10       20.59     12.25 o 
   7   1   8        5.23       20.24     21.52 o 
   8   1   8       25.61       -0.80     20.25 o 
   9   1   8      521.79      532.07     33.14 o 
  10   1   8        0.85       22.84     27.76 o 
  11   1   8       30.32       11.43     29.35 o 
  12   1   8      435.98      421.35     42.13 o 
  13   1   8       41.22       -8.38     51.81 o 
   0   2   8     2533.43     2364.12     61.42 o 
   1   2   8       33.72       37.84     12.38 o 
   2   2   8     9974.16     9781.49    157.35 o 
   3   2   8       30.79       40.04     12.53 o 
   4   2   8     9893.81     9935.45    180.07 o 
   5   2   8      143.85      143.83     14.99 o 
   6   2   8     1471.54     1307.38     42.80 o 
   7   2   8       50.51        4.61     20.15 o 
   8   2   8     4967.95     5198.20    133.74 o 
   9   2   8       86.08      212.12     33.10 o 
  10   2   8     2440.31     2472.87     82.70 o 
  11   2   8      236.61      240.10     33.47 o 
  12   2   8      448.54      463.96     42.61 o 
  13   2   8       86.28      226.23     66.92 o 
   1   3   8      201.42      148.44     19.57 o 
   2   3   8      540.84      557.96     22.74 o 
   3   3   8      419.07      388.92     21.53 o 
   4   3   8      175.67       78.85     29.03 o 
   5   3   8       22.14       23.67     11.11 o 
   6   3   8      192.50      293.42     35.54 o 
   7   3   8      349.75      340.20     29.70 o 
   8   3   8      163.17      118.67     25.35 o 
   9   3   8       95.78       32.67     31.83 o 
  10   3   8       53.69       44.36     25.81 o 
  11   3   8       66.27       17.60     27.77 o 
  12   3   8       13.25      -32.81     32.81 o 
  13   3   8       45.11       80.88     38.77 o 
   0   4   8     4934.76     4700.41    164.11 o 
   1   4   8        6.15       -2.44     16.64 o 
   2   4   8     5335.35     5657.03    117.88 o 
   3   4   8      222.93      296.30     27.99 o 
   4   4   8     5678.15     5896.57    128.32 o 
   5   4   8      247.82      254.90     19.95 o 
   6   4   8     1498.64     1589.02     67.74 o 
   7   4   8      162.01      199.50     37.90 o 
   8   4   8     1472.29     1495.17     85.85 o 
   9   4   8      104.41      208.70     37.20 o 
  10   4   8     2119.26     1941.01     82.33 o 
  11   4   8        2.60      101.35     46.70 o 
  12   4   8      400.30      360.08     41.18 o 
  13   4   8        0.28       46.06     85.72 o 
   1   5   8      261.47      242.50     27.12 o 
   2   5   8      839.78      750.81     38.84 o 
   3   5   8      155.58      132.50     32.10 o 
   4   5   8      438.77      433.87     32.88 o 
   5   5   8      555.03      590.26     32.67 o 
   6   5   8      246.70      200.76     29.04 o 
   7   5   8      183.31      176.58     36.34 o 
   8   5   8       20.80        3.91     41.01 o 
   9   5   8       24.63      -21.23     30.97 o 
  10   5   8        4.33       52.43     48.55 o 
  11   5   8       21.80       56.23     37.97 o 
  12   5   8       44.19      110.50     39.39 o 
   0   6   8       88.40       97.33     50.54 o 
   1   6   8      467.69      505.37     55.69 o 
   2   6   8     2564.58     2646.94     97.30 o 
   3   6   8       77.23       83.89     33.43 o 
   4   6   8     2867.00     2745.86    152.82 o 
   5   6   8       29.68       -1.10     33.91 o 
   6   6   8      785.67      715.15     71.21 o 
   7   6   8       86.38      124.39     41.75 o 
   8   6   8     2549.03     2620.50    122.38 o 
   9   6   8        1.45       65.63     53.70 o 
  10   6   8     2214.54     2220.69    124.16 o 
  11   6   8       73.40      130.81     40.16 o 
   1   7   8       11.37       -8.22     40.01 o 
   2   7   8      162.05       65.74     49.86 o 
   3   7   8        4.50      -27.18     43.13 o 
   4   7   8      170.04      199.98     46.88 o 
   5   7   8      301.18      363.94     64.79 o 
   6   7   8        5.20       90.38     69.26 o 
   7   7   8      488.42      404.32     55.60 o 
   8   7   8       44.70      109.18     49.64 o 
   9   7   8        0.18        8.77     61.82 o 
  10   7   8        1.77       49.44     44.36 o 
   0   8   8      182.18      271.04     72.04 o 
   1   8   8       29.35        8.31     38.85 o 
   2   8   8     3125.47     3515.45    167.33 o 
   3   8   8       40.87      -63.06     63.06 o 
   4   8   8     2914.24     2871.51    141.51 o 
   5   8   8        0.93       45.81     37.88 o 
   6   8   8     1324.21     1320.73     77.51 o 
   7   8   8      118.22      215.53     50.25 o 
   8   8   8     2303.17     2159.68    102.05 o 
   9   8   8        7.06       57.82     76.02 o 
   1   9   8       32.18       29.11     50.76 o 
   2   9   8       22.82      270.31     83.12 o 
   3   9   8       46.33       -7.31     60.53 o 
   4   9   8       29.11       62.17     63.84 o 
   5   9   8       44.22       78.36     82.66 o 
   6   9   8        8.85       94.85     51.11 o 
   7   9   8        3.77      -33.84     51.37 o 
   0  10   8      424.89      327.94    139.02 o 
   1  10   8        0.54       28.74     53.67 o 
   2  10   8     1104.36      860.32    104.45 o 
   3  10   8        4.78       -8.57     64.84 o 
   4  10   8     1077.90     1155.65    119.84 o 
   1   1   9     1918.11     1668.46     56.32 o 
   2   1   9       87.82       94.17     15.42 o 
   3   1   9    12310.41    12321.37    228.93 o 
   4   1   9      206.78      159.91     14.69 o 
   5   1   9     1869.12     1876.26     53.33 o 
   6   1   9      101.07       91.07     20.79 o 
   7   1   9      575.05      524.61     32.02 o 
   8   1   9       39.13       71.99     25.35 o 
   9   1   9     4516.77     4744.96    136.44 o 
  10   1   9       18.49      -13.50     22.52 o 
  11   1   9      624.32      637.11     44.33 o 
  12   1   9        0.34      -12.75     32.41 o 
  13   1   9      536.26      543.73     59.32 o 
   0   2   9       89.29       91.54     26.63 o 
   1   2   9       95.90       70.47     12.56 o 
   2   2   9       22.67       64.19     18.26 o 
   3   2   9       11.81        6.53     11.71 o 
   4   2   9       57.10       42.51     17.04 o 
   5   2   9      101.69      103.33     14.35 o 
   6   2   9     1253.88     1074.79     49.65 o 
   7   2   9       38.65       48.10     19.41 o 
   8   2   9      342.59      351.92     33.14 o 
   9   2   9      329.04      346.84     28.55 o 
  10   2   9        0.49      -20.38     47.50 o 
  11   2   9        0.31       40.96     36.83 o 
  12   2   9        2.41       35.84     40.87 o 
  13   2   9       21.08        1.22     45.66 o 
   1   3   9     7239.16     7367.92    154.29 o 
   2   3   9      234.39      224.21     18.25 o 
   3   3   9     8042.80     8096.97    160.68 o 
   4   3   9       86.51       61.82     17.35 o 
   5   3   9     3931.63     3808.07     79.59 o 
   6   3   9      176.24      145.82     26.68 o 
   7   3   9     1196.27     1221.56     56.86 o 
   8   3   9       28.03        4.59     27.05 o 
   9   3   9     3711.49     3805.69    118.64 o 
  10   3   9       10.92      183.97     48.24 o 
  11   3   9     1665.86     1665.86     70.18 o 
  12   3   9        0.77       45.77     43.36 o 
  13   3   9      412.04      262.90     53.58 o 
   0   4   9     1840.52     1804.30     75.27 o 
   1   4   9        1.67       -1.52     16.50 o 
   2   4   9        7.77        1.50     23.83 o 
   3   4   9       40.66       32.19     19.38 o 
   4   4   9      319.24      264.94     21.13 o 
   5   4   9       96.64      152.91     20.55 o 
   6   4   9      448.98      426.38     48.69 o 
   7   4   9       16.64       28.54     36.83 o 
   8   4   9       23.29      -15.87     37.73 o 
   9   4   9      110.87       10.50     32.55 o 
  10   4   9        2.61       41.22     30.67 o 
  11   4   9       33.50       39.69     30.09 o 
  12   4   9        0.27      -28.23     38.15 o 
   1   5   9      139.05      187.07     25.02 o 
   2   5   9        7.82       37.14     18.99 o 
   3   5   9     6917.41     6999.44    206.14 o 
   4   5   9      468.83      534.37     40.35 o 
   5   5   9      849.48      883.62     53.31 o 
   6   5   9        5.39      -10.69     41.96 o 
   7   5   9     1264.21     1407.49     70.73 o 
   8   5   9      130.21       92.68     35.27 o 
   9   5   9     3318.07     3470.44    128.58 o 
  10   5   9        4.78       -8.68     28.12 o 
  11   5   9      283.44      329.73     43.44 o 
   0   6   9      112.28       77.88     77.76 o 
   1   6   9      251.72      283.40     49.34 o 
   2   6   9        1.22      -35.01     35.01 o 
   3   6   9        4.11       51.88     41.47 o 
   4   6   9      110.56       38.17     45.94 o 
   5   6   9        4.60      -21.58     32.51 o 
   6   6   9      725.01      671.30     53.91 o 
   7   6   9       32.26       73.74     55.82 o 
   8   6   9      390.54      433.83     54.60 o 
   9   6   9      148.43      212.46     60.22 o 
  10   6   9      134.16      161.53     57.81 o 
  11   6   9       15.57      108.50     42.55 o 
   1   7   9     1313.57     1023.57     89.43 o 
   2   7   9      505.67      520.54     56.88 o 
   3   7   9     3837.67     3994.82    158.71 o 
   4   7   9      241.28      217.41     55.40 o 
   5   7   9     1775.40     1820.18     95.01 o 
   6   7   9      608.49      597.43     69.35 o 
   7   7   9      808.75      791.07     66.10 o 
   8   7   9        3.17       43.42     62.57 o 
   9   7   9     2193.28     2027.56     96.46 o 
   0   8   9      161.58      161.81     66.21 o 
   1   8   9      145.01      113.16     62.83 o 
   2   8   9        7.34      284.33     81.07 o 
   3   8   9        1.48       39.49     58.88 o 
   4   8   9       92.02      175.52     55.09 o 
   5   8   9       26.38      176.97     59.27 o 
   6   8   9       48.10      -49.09     49.09 o 
   7   8   9      230.03      220.15     78.18 o 
   8   8   9        0.40       -5.73     49.61 o 
   1   9   9      617.06      481.59     93.75 o 
   2   9   9      122.87      -64.78    102.24 o 
   3   9   9     2614.76     2643.24    174.17 o 
   4   9   9        0.01       22.39    123.74 o 
   5   9   9      469.21      360.67     66.45 o 
   6   9   9        2.29      -84.73     84.73 o 
   0  10   9       28.55      103.27     97.37 o 
   1  10   9        0.74       95.99     92.64 o 
   2  10   9       10.09      121.80     72.96 o 
   3  10   9       53.76     -104.83    126.09 o 
   0   0  10      724.93      553.31     94.32 o 
   1   0  10       71.47       36.26     20.26 o 
   2   0  10     3467.62     3642.74    139.62 o 
   3   0  10     1181.19      806.39    116.56 o 
   4   0  10     2474.34     2516.11     85.09 o 
   5   0  10     1121.95     1152.28     55.66 o 
   6   0  10     2045.26     1915.61     71.98 o 
   7   0  10      155.41      252.83     22.94 o 
   8   0  10     3022.50     2875.48    106.35 o 
   9   0  10       84.71      -22.77     32.63 o 
  10   0  10     2766.72     2531.09    130.88 o 
  11   0  10       44.60      111.50     67.83 o 
  12   0  10      859.40      874.48     70.92 o 
  13   0  10      120.46      128.19     62.68 o 
   1   1  10     1741.19     1905.21     53.84 o 
   2   1  10      254.08      336.66     29.99 o 
   3   1  10     1115.32     1121.27     45.43 o 
   4   1  10        0.00       -1.41     10.25 o 
   5   1  10       82.34       44.40     14.07 o 
   6   1  10      195.62      216.89     20.03 o 
   7   1  10      320.24      293.30     17.14 o 
   8   1  10      349.23      375.57     33.98 o 
   9   1  10      114.59       95.30     25.02 o 
  10   1  10      204.45      247.47     33.74 o 
  11   1  10       67.69      115.58     40.34 o 
  12   1  10        0.44      110.11     34.38 o 
  13   1  10       89.84      -31.00     52.53 o 
   0   2  10      539.86      561.42     28.24 o 
   1   2  10      666.75      627.90     26.94 o 
   2   2  10    12648.43    13003.67    276.31 o 
   3   2  10      124.09      114.26     14.67 o 
   4   2  10     6887.33     6967.09    126.83 o 
   5   2  10      119.67      110.55     13.30 o 
   6   2  10      692.89      627.89     29.70 o 
   7   2  10      349.60      324.23     23.62 o 
   8   2  10     3799.22     4019.98    110.50 o 
   9   2  10       35.91      113.34     35.76 o 
  10   2  10     1427.37     1509.46     70.26 o 
  11   2  10       86.26      -15.61     26.27 o 
  12   2  10      445.59      401.85     62.19 o 
   1   3  10     1148.93      988.30     29.37 o 
   2   3  10       85.94       92.13     19.17 o 
   3   3  10      591.81      575.00     42.72 o 
   4   3  10        0.14       13.30     12.25 o 
   5   3  10        1.33       25.61     14.03 o 
   6   3  10        0.07       30.38     19.15 o 
   7   3  10       38.03       32.57     20.02 o 
   8   3  10        0.01      -29.35     29.35 o 
   9   3  10       36.93       37.22     26.96 o 
  10   3  10      166.56      133.74     45.03 o 
  11   3  10        2.47       47.85     30.81 o 
  12   3  10        0.87       -3.85     39.36 o 
   0   4  10      195.14      204.14     28.66 o 
   1   4  10        2.87       22.11     21.12 o 
   2   4  10     2754.44     2607.63     88.33 o 
   3   4  10       40.00       34.91     18.28 o 
   4   4  10     3655.56     3722.92     96.45 o 
   5   4  10       60.32       85.77     22.01 o 
   6   4  10      860.70      930.99     70.27 o 
   7   4  10      128.05      115.99     36.05 o 
   8   4  10     2110.67     2289.39    109.54 o 
   9   4  10      204.42      144.18     31.17 o 
  10   4  10     2387.22     2539.23    106.18 o 
  11   4  10       33.17       65.29     56.34 o 
  12   4  10      289.07      333.36     46.13 o 
   1   5  10       98.65       43.25     23.35 o 
   2   5  10      253.18      318.65     30.97 o 
   3   5  10      139.23      120.97     34.69 o 
   4   5  10      103.29       53.65     34.70 o 
   5   5  10       25.00        4.06     35.87 o 
   6   5  10       86.07      102.24     40.61 o 
   7   5  10      136.87       -1.55     42.07 o 
   8   5  10        0.97       49.30     41.74 o 
   9   5  10        0.84       62.87     34.10 o 
  10   5  10       42.23      104.93     36.74 o 
  11   5  10       23.07      202.74     71.05 o 
   0   6  10     3077.83     3213.25    190.98 o 
   1   6  10       17.00       83.83     41.71 o 
   2   6  10     3861.56     4316.65    168.92 o 
   3   6  10       14.53      165.58     44.82 o 
   4   6  10     2648.30     2832.85    156.76 o 
   5   6  10        1.67      -31.21     52.79 o 
   6   6  10      612.51      726.27     72.09 o 
   7   6  10      123.18      108.93     37.48 o 
   8   6  10     1332.87     1349.27     69.71 o 
   9   6  10       70.84       96.51     40.18 o 
  10   6  10     1395.67     1348.17     89.98 o 
   1   7  10      218.32      119.79     48.92 o 
   2   7  10        0.34      142.37     63.11 o 
   3   7  10       10.05        9.36     89.38 o 
   4   7  10       12.49      -46.34     46.34 o 
   5   7  10       10.02      100.49     66.03 o 
   6   7  10       12.81       76.68     48.03 o 
   7   7  10        3.17      -43.27     47.03 o 
   8   7  10       77.40       13.55     61.20 o 
   9   7  10       17.27      -27.41     48.58 o 
   0   8  10      217.34       64.62     73.12 o 
   1   8  10       13.69       68.38    143.21 o 
   2   8  10     1432.86     1927.87    230.49 o 
   3   8  10       56.71       87.49     63.26 o 
   4   8  10     2254.23     2450.07    123.05 o 
   5   8  10       38.42      180.47     54.01 o 
   6   8  10      356.49      409.78     77.61 o 
   7   8  10      247.60      186.98     49.07 o 
   1   9  10       39.75       72.40     54.67 o 
   2   9  10       18.06       50.74     58.99 o 
   3   9  10        1.62       64.74     84.67 o 
   4   9  10        2.57      -93.05     94.88 o 
   5   9  10        1.01       82.10     59.95 o 
   1   1  11     2034.96     2016.78     76.08 o 
   2   1  11        0.79       64.78     28.98 o 
   3   1  11     5847.98     5658.72    158.82 o 
   4   1  11       74.82       65.31     24.74 o 
   5   1  11     2753.41     2647.59     68.64 o 
   6   1  11      125.22       67.10     24.30 o 
   7   1  11     3491.01     3537.64     90.05 o 
   8   1  11       71.62       92.19     36.78 o 
   9   1  11     1894.83     2039.57     76.77 o 
  10   1  11       18.25       42.19     35.08 o 
  11   1  11      872.60      619.78     60.30 o 
  12   1  11        0.13       10.17     44.40 o 
   0   2  11        2.81       17.79     28.02 o 
   1   2  11       38.10       -2.86     15.15 o 
   2   2  11       21.78       20.06     37.41 o 
   3   2  11        1.47       11.09     19.00 o 
   4   2  11      441.04      433.37     19.60 o 
   5   2  11       40.72       16.91     21.55 o 
   6   2  11      177.51      206.09     16.92 o 
   7   2  11      133.38      114.77     26.70 o 
   8   2  11       16.60       -3.93     26.45 o 
   9   2  11       27.75      112.61     29.45 o 
  10   2  11       60.43       48.10     36.17 o 
  11   2  11       92.71      143.76     40.21 o 
  12   2  11       82.01      182.65     64.63 o 
   1   3  11     2338.32     2179.33     55.22 o 
   2   3  11       35.24       44.63     18.70 o 
   3   3  11     3306.54     3311.25     86.91 o 
   4   3  11      419.06      331.89     18.17 o 
   5   3  11     1901.01     1933.41     57.65 o 
   6   3  11       63.58       80.41     15.14 o 
   7   3  11     1398.70     1381.17     56.55 o 
   8   3  11      171.90      157.53     34.00 o 
   9   3  11     1825.09     1850.48     70.84 o 
  10   3  11        0.12      -31.74     31.74 o 
  11   3  11     1176.29      968.71     82.34 o 
  12   3  11        9.13     -114.00    114.00 o 
   0   4  11       41.61       16.77     29.37 o 
   1   4  11      664.17      651.26     35.49 o 
   2   4  11      575.40      598.86     31.89 o 
   3   4  11      262.98      241.99     23.00 o 
   4   4  11      309.13      294.18     28.81 o 
   5   4  11      304.70      321.24     44.34 o 
   6   4  11       16.75       58.28     27.70 o 
   7   4  11      218.80      190.01     30.25 o 
   8   4  11       35.07      -14.84     34.00 o 
   9   4  11       37.23        5.79     27.37 o 
  10   4  11       25.49       28.34     35.77 o 
  11   4  11       19.86      -11.40     44.47 o 
   1   5  11     2302.02     2240.98     75.38 o 
   2   5  11       40.31       86.74     29.38 o 
   3   5  11     3752.56     3911.63    124.28 o 
   4   5  11      877.05      748.55     64.87 o 
   5   5  11     1178.41     1363.03    107.16 o 
   6   5  11       37.87       79.06     43.57 o 
   7   5  11     1015.56      922.96     52.90 o 
   8   5  11       67.37       31.01     50.31 o 
   9   5  11      916.81      857.93     54.67 o 
  10   5  11       44.07        9.95     42.63 o 
   0   6  11      447.14      389.66     71.54 o 
   1   6  11       39.27       36.52     71.43 o 
   2   6  11       23.64       -8.28     38.48 o 
   3   6  11        0.36      -25.89     43.25 o 
   4   6  11      139.17       76.28     67.56 o 
   5   6  11       12.75       77.68     43.55 o 
   6   6  11      346.31      362.59     66.32 o 
   7   6  11      112.57       72.92    104.12 o 
   8   6  11        0.02       -6.28     39.68 o 
   9   6  11        3.91       27.50     43.02 o 
   1   7  11     3201.31     3127.53    157.82 o 
   2   7  11        3.11       71.97     51.49 o 
   3   7  11     1948.06     1994.19    146.08 o 
   4   7  11       57.80       75.78     42.88 o 
   5   7  11     2084.31     2239.98    127.16 o 
   6   7  11       53.95      -40.56     47.97 o 
   7   7  11      542.65      344.14     70.41 o 
   8   7  11        7.29       30.16     70.75 o 
   0   8  11      550.46     1081.40    184.15 o 
   1   8  11       24.94      -49.22     49.22 o 
   2   8  11      126.15      147.02     54.83 o 
   3   8  11        0.87      -71.95     71.95 o 
   4   8  11        0.96       41.60     69.40 o 
   5   8  11       16.71       97.07     90.84 o 
   6   8  11        9.25       50.76     75.25 o 
   1   9  11      634.89      734.98    153.02 o 
   2   9  11        0.79      -78.48     78.48 o 
   3   9  11      923.99      617.40    112.99 o 
   4   9  11       71.44      157.28     83.83 o 
   0   0  12     3406.63     3141.13    235.97 o 
   1   0  12      107.98       91.29     29.88 o 
   2   0  12     1168.11     1208.87    138.91 o 
   3   0  12     1135.87     1166.29     68.64 o 
   4   0  12     2877.07     2669.06    122.48 o 
   5   0  12      157.58      180.75     52.99 o 
   6   0  12     2093.74     1920.01     86.82 o 
   7   0  12       96.34        6.51     37.00 o 
   8   0  12     1043.88     1092.11     75.35 o 
  10   0  12     2051.60     2269.83    133.49 o 
  11   0  12       25.15      -27.11     63.86 o 
  12   0  12      420.17      672.86    141.08 o 
   1   1  12       31.91       48.94     29.58 o 
   2   1  12       91.46      111.96     22.39 o 
   3   1  12       88.91       40.50     24.52 o 
   4   1  12      458.69      449.80     49.16 o 
   5   1  12      144.63       76.84     23.18 o 
   6   1  12      175.86      128.83     19.43 o 
   7   1  12        1.96        8.95     21.77 o 
   8   1  12       66.06       83.74     26.02 o 
   9   1  12      103.28      143.85     46.33 o 
  10   1  12      299.09      377.72     56.32 o 
  11   1  12        1.96      -26.00     39.29 o 
  12   1  12       15.57      106.69     61.10 o 
   0   2  12     2134.14     2181.59    105.78 o 
   1   2  12       54.02       99.62     24.77 o 
   2   2  12     1785.86     1937.68     61.35 o 
   3   2  12       49.12        0.34     15.24 o 
   4   2  12     3103.36     3017.76     86.14 o 
   5   2  12      311.91      261.00     20.45 o 
   6   2  12     4725.19     4550.07    155.13 o 
   7   2  12      145.04      174.55     30.67 o 
   8   2  12     3717.01     3885.48    135.83 o 
   9   2  12        5.44       -3.35     30.70 o 
  10   2  12     1437.97     1746.40     80.69 o 
  11   2  12       70.99       -6.97     47.70 o 
   1   3  12       21.10       43.99     12.68 o 
   2   3  12       34.66      103.41     25.34 o 
   3   3  12      145.31      126.26     19.40 o 
   4   3  12     1167.84     1056.31     37.01 o 
   5   3  12       12.32      113.24     34.24 o 
   6   3  12       34.05       76.53     20.19 o 
   7   3  12      191.73      281.99     41.71 o 
   8   3  12       48.91       49.16     29.02 o 
   9   3  12       71.65       99.11     40.40 o 
  10   3  12        5.15       -8.71     86.63 o 
  11   3  12       10.15      -39.87     39.87 o 
   0   4  12     3714.24     3674.99    177.82 o 
   1   4  12       54.08       91.70     21.51 o 
   2   4  12      932.61      957.57     36.13 o 
   3   4  12      150.39      200.81     27.64 o 
   4   4  12      920.65      818.10    100.55 o 
   5   4  12       20.77       41.73     28.60 o 
   6   4  12     1569.44     1619.70     73.70 o 
   7   4  12       89.91      145.76     32.75 o 
   8   4  12      377.22      340.93     45.58 o 
   9   4  12       67.41       68.86     43.59 o 
  10   4  12      584.18      703.46     69.39 o 
   1   5  12       60.45       50.52     38.66 o 
   2   5  12      121.62      231.62     63.59 o 
   3   5  12       67.17       93.59     39.22 o 
   4   5  12      111.55      118.66     48.20 o 
   5   5  12      255.66      186.46     50.44 o 
   6   5  12        7.52      -37.24     49.41 o 
   7   5  12       14.64       74.52     74.57 o 
   8   5  12       32.95       21.87     48.90 o 
   9   5  12        9.77      -12.41     42.39 o 
  10   5  12       10.50      -25.94     41.21 o 
   0   6  12     2546.89     2590.15    244.14 o 
   1   6  12      255.97      150.90     47.86 o 
   2   6  12     2952.61     3417.18    217.66 o 
   3   6  12      120.23       83.05     50.71 o 
   4   6  12     2118.64     2389.79    157.86 o 
   5   6  12        8.81      107.53     81.55 o 
   6   6  12     1277.12     1475.99    126.28 o 
   7   6  12       41.20       47.83     59.24 o 
   8   6  12     1193.25     1052.26     85.39 o 
   9   6  12        6.81      110.56     44.59 o 
   1   7  12       35.27       80.77     72.13 o 
   2   7  12       38.68      150.21     80.25 o 
   3   7  12       22.30       33.44     63.13 o 
   4   7  12       15.45       14.08     45.64 o 
   5   7  12      190.16      311.30     79.69 o 
   6   7  12       25.09       32.46     44.16 o 
   7   7  12      231.43      255.77     71.21 o 
   0   8  12     1193.77     1463.99    173.07 o 
   1   8  12       77.85      -22.22     58.32 o 
   2   8  12     1141.65      950.89     87.17 o 
   3   8  12       12.17      -19.84     64.30 o 
   4   8  12      416.83      341.40     63.17 o 
   5   8  12        2.53       43.08     92.74 o 
   1   9  12       14.41      -64.01     82.03 o 
   2   9  12      156.36      349.05    118.98 o 
   1   1  13     2595.40     2835.63     96.59 o 
   2   1  13        9.43       30.39     34.48 o 
   3   1  13     1358.96     1243.41     82.84 o 
   4   1  13     1217.03     1388.70     56.10 o 
   5   1  13     2586.31     2519.45     95.27 o 
   6   1  13        0.85       60.17     28.66 o 
   7   1  13     1808.22     1693.99     78.35 o 
   8   1  13      210.40      240.74     57.26 o 
   9   1  13      844.14     1017.10     69.64 o 
  10   1  13       32.79       49.38     47.70 o 
  11   1  13      472.98      473.38     66.07 o 
   0   2  13        0.86        3.18     13.64 o 
   1   2  13       50.96       47.34     22.30 o 
   2   2  13       98.01      104.36     41.54 o 
   3   2  13       73.28       37.41     32.52 o 
   4   2  13       95.10       36.19     48.25 o 
   5   2  13       55.15       52.11     39.24 o 
   6   2  13       63.33      226.18     36.33 o 
   7   2  13        0.28       24.38     33.61 o 
   8   2  13       35.80       42.56     39.15 o 
   9   2  13        0.20      -21.27     38.34 o 
  10   2  13       76.66       54.02     36.27 o 
  11   2  13       40.47      -11.59     68.50 o 
   1   3  13     4624.10     4586.76    143.37 o 
   2   3  13      404.61      299.39     34.54 o 
   3   3  13     1782.69     1850.81     76.39 o 
   4   3  13      746.92      699.19     44.03 o 
   5   3  13     3397.42     3484.64    132.08 o 
   6   3  13      373.40      128.04     43.05 o 
   7   3  13     1466.58     1405.97     72.36 o 
   8   3  13        2.64        8.88     42.27 o 
   9   3  13      836.44      849.03     57.52 o 
  10   3  13      199.20      229.02     42.77 o 
   0   4  13       62.70       45.05    135.25 o 
   1   4  13        6.20       -6.42     33.91 o 
   2   4  13      933.56      930.91     63.01 o 
   3   4  13      103.42       82.04     32.78 o 
   4   4  13        0.02      -24.77     35.90 o 
   5   4  13        5.79       66.42     63.99 o 
   6   4  13      505.93      537.46     59.94 o 
   7   4  13        8.40       57.48    104.16 o 
   8   4  13        0.00       39.06     33.25 o 
   9   4  13        3.44      103.42     42.93 o 
  10   4  13        1.32       70.77     40.81 o 
   1   5  13     1298.70     1281.49     88.07 o 
   2   5  13      193.58       51.74     38.01 o 
   3   5  13      975.87      929.36     75.04 o 
   4   5  13      168.57      127.64     45.27 o 
   5   5  13      729.19      692.04     64.84 o 
   6   5  13       87.80      166.43     54.50 o 
   7   5  13      988.35      797.16     63.83 o 
   8   5  13      342.30      279.39     50.02 o 
   9   5  13      250.77      403.52     50.44 o 
   0   6  13       32.05      125.00     60.27 o 
   1   6  13       65.14      101.18     55.04 o 
   2   6  13       11.99      -63.16     63.16 o 
   3   6  13       91.26      182.72     61.82 o 
   4   6  13        1.82       19.39     48.25 o 
   5   6  13       29.75       24.51     53.97 o 
   6   6  13       54.99      208.51     57.89 o 
   7   6  13       21.22       87.01     48.11 o 
   8   6  13        5.14       59.77     53.89 o 
   1   7  13     3368.97     3901.96    302.99 o 
   2   7  13       14.78      -58.47     58.47 o 
   3   7  13     1168.74      877.49    100.99 o 
   4   7  13        1.19        9.23     49.51 o 
   5   7  13     1497.97     1220.02    125.21 o 
   6   7  13       95.01      110.73     87.92 o 
   0   8  13      113.21      227.15     86.64 o 
   1   8  13        0.00       69.97     63.68 o 
   2   8  13       15.72      -43.06     59.87 o 
   3   8  13        0.91       53.71     69.52 o 
   4   8  13       44.71      267.92     94.74 o 
   0   0  14      820.32      882.46    112.94 o 
   1   0  14      419.88      304.95     78.68 o 
   2   0  14      150.55      168.72     46.36 o 
   3   0  14        3.51       29.07     47.64 o 
   4   0  14      119.74       92.30     36.41 o 
   5   0  14      337.60      230.79     43.83 o 
   6   0  14     1655.95     1726.69     96.64 o 
   7   0  14       24.93      -16.23     45.76 o 
   8   0  14      709.16      674.75     61.19 o 
   9   0  14      108.88      189.60     70.65 o 
  10   0  14      585.35      589.02    128.43 o 
   1   1  14      135.62      193.94     44.86 o 
   2   1  14        7.99       79.96     31.49 o 
   3   1  14      173.60      245.24     27.49 o 
   4   1  14       18.21       46.39     33.60 o 
   5   1  14      317.20      266.18     32.73 o 
   6   1  14       86.88      131.13     36.12 o 
   7   1  14      132.92      180.00     33.99 o 
   8   1  14       54.08       32.30     35.95 o 
   9   1  14        0.09      -28.74     47.03 o 
  10   1  14        1.47       52.81     53.80 o 
   0   2  14     3053.45     3132.46    137.19 o 
   1   2  14      589.01      334.51     55.28 o 
   2   2  14     5144.31     5218.20    157.60 o 
   3   2  14       69.69      118.09     27.09 o 
   4   2  14     2742.26     2617.03     95.12 o 
   5   2  14      231.12      327.61     34.71 o 
   6   2  14     1879.70     2078.84     93.04 o 
   7   2  14      583.10      567.73     67.56 o 
   8   2  14     1985.16     2041.71     99.77 o 
   9   2  14        7.36       16.12     32.22 o 
  10   2  14      776.49      653.20     75.22 o 
   1   3  14       16.80       16.11     35.50 o 
   2   3  14       66.41       73.19     36.69 o 
   3   3  14        0.54      163.92     48.66 o 
   4   3  14       59.82      126.68     71.41 o 
   5   3  14        7.52      -12.32     30.30 o 
   6   3  14        4.20      -32.18     36.33 o 
   7   3  14       15.66       90.59     34.07 o 
   8   3  14        2.80       43.86     43.13 o 
   9   3  14       91.75       15.40     37.28 o 
   0   4  14      638.42      650.42     84.16 o 
   1   4  14      121.70      224.61     85.58 o 
   2   4  14      617.89      528.77     55.09 o 
   3   4  14        1.42      -20.54     53.96 o 
   4   4  14      880.54      805.33     84.95 o 
   5   4  14       87.46       60.09     32.36 o 
   6   4  14     1310.61     1481.32     91.81 o 
   7   4  14      141.13      265.11     60.73 o 
   8   4  14     1049.44      838.24     97.79 o 
   9   4  14       29.90       11.50     40.86 o 
   1   5  14      100.63      116.83     69.94 o 
   2   5  14       38.23       52.48     53.17 o 
   3   5  14       97.90      255.92     99.26 o 
   4   5  14      185.60      276.64     77.90 o 
   5   5  14       22.48      117.84     58.47 o 
   6   5  14        1.07      -75.57     88.63 o 
   7   5  14        0.04      -18.24     40.80 o 
   8   5  14       31.65       -1.25     49.96 o 
   0   6  14     1946.86     2021.43    240.73 o 
   1   6  14      513.96      449.14     66.94 o 
   2   6  14      699.50      480.33     61.91 o 
   3   6  14      548.45      573.19     74.75 o 
   4   6  14      644.01      607.40     76.50 o 
   5   6  14        3.42      -40.61     77.01 o 
   6   6  14     1362.17     1404.25    124.07 o 
   7   6  14      122.97       53.49    109.06 o 
   1   7  14       13.72      239.50     83.89 o 
   2   7  14       20.18      126.51    105.62 o 
   3   7  14       18.42        3.35     57.69 o 
   4   7  14        2.16       64.95     68.11 o 
   5   7  14      116.43      267.25     87.61 o 
   0   8  14      631.82      903.85    148.26 o 
   1   8  14       90.67      135.98    120.47 o 
   1   1  15     2423.19     2790.48    134.24 o 
   2   1  15        1.81      -46.08     54.68 o 
   3   1  15     2419.33     2502.34    114.97 o 
   4   1  15      518.71      797.91     90.44 o 
   5   1  15      552.94      426.58     47.19 o 
   6   1  15      100.00       93.12     32.75 o 
   7   1  15      535.24      541.23     38.37 o 
   8   1  15      221.82      273.11     39.31 o 
   9   1  15      286.32      266.87     86.25 o 
   0   2  15       14.54      -20.99     45.73 o 
   1   2  15        7.16        4.59     38.41 o 
   2   2  15       11.52       43.50     96.38 o 
   3   2  15       37.03       18.94     38.49 o 
   4   2  15      147.38      162.84     34.40 o 
   5   2  15       41.15       66.99     32.02 o 
   6   2  15       15.76       58.07     40.38 o 
   7   2  15        1.40        5.83     51.98 o 
   8   2  15        1.98       10.91     32.71 o 
   9   2  15       56.88       61.15     45.42 o 
   1   3  15     3428.31     3710.00    157.58 o 
   2   3  15       53.22       65.62     37.65 o 
   3   3  15     1906.79     2174.75    119.91 o 
   4   3  15      118.99      137.53    107.18 o 
   5   3  15     1734.78     1631.99     97.28 o 
   6   3  15        9.08      -52.83     62.31 o 
   7   3  15     1520.52     1393.78     81.68 o 
   8   3  15       10.87      -41.93     66.73 o 
   0   4  15       74.51      222.14     74.98 o 
   1   4  15       16.45       19.02     44.26 o 
   2   4  15       21.22      200.34     73.73 o 
   3   4  15      107.45      -21.14     71.57 o 
   4   4  15      130.66      194.82     52.95 o 
   5   4  15        0.13       97.49     53.45 o 
   6   4  15      112.22      337.57     50.25 o 
   7   4  15       10.38       28.09     94.53 o 
   8   4  15       13.19       11.70     43.82 o 
   1   5  15      655.45      699.94    100.58 o 
   2   5  15       29.14      -62.75     80.43 o 
   3   5  15      966.27      822.40     94.44 o 
   4   5  15      659.31      562.35     76.65 o 
   5   5  15      470.75      532.18     82.46 o 
   6   5  15       12.37      120.27     55.39 o 
   7   5  15      453.80      481.82     60.87 o 
   0   6  15      129.38      209.95     88.56 o 
   1   6  15        5.39       -7.20     53.95 o 
   2   6  15        8.29       42.23     51.20 o 
   3   6  15       48.91       72.79     95.95 o 
   4   6  15       25.07      -43.81     95.17 o 
   5   6  15        9.74      -52.00     52.00 o 
   1   7  15      989.62      937.34    184.40 o 
   2   7  15      137.37       77.36     58.49 o 
   3   7  15      954.29      639.74    147.91 o 
   0   0  16     2115.59     2172.60    218.34 o 
   1   0  16       54.97       54.64    112.01 o 
   2   0  16      981.49     1014.23    107.01 o 
   3   0  16      348.11      -75.98    124.45 o 
   4   0  16      933.98      888.47    128.86 o 
   5   0  16      141.87      484.80    155.23 o 
   6   0  16      380.74      425.22     69.25 o 
   8   0  16      253.28      480.46    114.15 o 
   1   1  16       40.59      108.04     45.84 o 
   2   1  16       22.57       39.90     49.20 o 
   3   1  16        0.30       82.67     71.95 o 
   4   1  16      482.66      456.78     91.04 o 
   5   1  16       14.03      -36.95     36.95 o 
   6   1  16      116.33       48.89     41.95 o 
   7   1  16       30.24        6.81     96.20 o 
   8   1  16        6.12      -43.66     43.66 o 
   0   2  16     1985.03     2185.29    148.88 o 
   1   2  16        4.31       73.87     62.05 o 
   2   2  16     1293.60     1382.64     83.12 o 
   3   2  16        0.40      -37.27     37.27 o 
   4   2  16     1342.53     1507.32    138.94 o 
   5   2  16       11.65      -10.45     74.20 o 
   6   2  16     1491.23     1677.79    105.43 o 
   7   2  16      156.49      109.37     82.45 o 
   8   2  16     1227.04     1052.44     98.05 o 
   1   3  16       20.81       -5.62     46.16 o 
   2   3  16       24.03      110.18     47.29 o 
   3   3  16       25.27       59.56     58.76 o 
   4   3  16       10.41       10.24     99.83 o 
   5   3  16       97.56      103.35     43.36 o 
   6   3  16        3.43      -37.64    130.99 o 
   7   3  16        8.60      -23.32     43.69 o 
   0   4  16     1059.40     1442.88    223.53 o 
   1   4  16        0.44      -47.58     47.58 o 
   2   4  16      433.33      797.07     98.32 o 
   3   4  16       35.36        2.93    140.34 o 
   4   4  16      490.66      391.41     75.57 o 
   5   4  16        7.70       -3.57     63.44 o 
   6   4  16      691.89      645.59     87.23 o 
   1   5  16      220.46      253.43    141.69 o 
   2   5  16      153.48      220.86     84.57 o 
   3   5  16       11.42       62.34     57.09 o 
   4   5  16       89.24      112.37     48.66 o 
   5   5  16       22.13      -54.59     54.59 o 
   0   6  16      324.96      428.93    131.35 o 
   1   6  16        0.63      -68.66    116.14 o 
   2   6  16      740.08      704.87    120.97 o 
   3   6  16        0.19       25.62     68.73 o 
   1   1  17     2660.18     2670.55    137.07 o 
   2   1  17        4.04      149.02     88.60 o 
   3   1  17      611.09      814.81     84.49 o 
   4   1  17       43.38       75.73     47.71 o 
   5   1  17     1308.16     1534.22     97.80 o 
   6   1  17       70.02       19.65     42.63 o 
   7   1  17      642.53      759.09     87.39 o 
   0   2  17      107.21      -19.81    122.60 o 
   1   2  17       85.37      241.75     54.10 o 
   2   2  17      114.95       86.59     56.63 o 
   3   2  17        0.02       58.31     43.53 o 
   4   2  17        0.77       56.39     55.59 o 
   5   2  17        1.00      133.06     59.94 o 
   6   2  17      191.70      107.12     67.01 o 
   1   3  17     1357.56     1554.35     91.88 o 
   2   3  17        2.88       43.49     75.51 o 
   3   3  17      755.84     1020.51     92.09 o 
   4   3  17       95.17       45.26     64.48 o 
   5   3  17     1038.71      740.53    114.07 o 
   6   3  17        0.06      -49.01     65.74 o 
   0   4  17        7.90       -5.12     92.68 o 
   1   4  17        2.48      -66.11     85.50 o 
   2   4  17       74.02       57.43    113.58 o 
   3   4  17        0.81      -80.61    121.22 o 
   4   4  17        1.38      191.08    114.53 o 
   5   4  17       32.36       45.18     57.62 o 
   1   5  17     1068.09     1003.07    225.31 o 
   2   5  17      104.41      -66.35     66.35 o 
   3   5  17      442.89      507.51    121.75 o 
   0   0  18      648.54      466.89    150.61 o 
   1   0  18       47.11       29.10    106.93 o 
   2   0  18      118.51      260.96     82.48 o 
   3   0  18      101.62      -26.12     64.70 o 
   4   0  18      342.72      694.75    179.89 o 
   5   0  18       68.38      123.75     70.04 o 
   1   1  18       77.43      -17.88     49.50 o 
   2   1  18        3.46      -48.47     48.47 o 
   3   1  18        0.40       15.78     64.01 o 
   4   1  18        0.57      -72.81     72.81 o 
   5   1  18      375.13      402.82     56.33 o 
   0   2  18     1702.10     2212.33    220.12 o 
   1   2  18        0.67       51.59     63.02 o 
   2   2  18      986.28     1051.02    102.66 o 
   3   2  18        0.07       39.52     47.93 o 
   4   2  18      544.15      426.30     62.73 o 
   5   2  18      186.82      111.90     44.86 o 
   1   3  18       28.61       33.32     50.06 o 
   2   3  18        0.30       -6.08     49.40 o 
   3   3  18        0.46       50.60    105.05 o 
   4   3  18        3.06       51.73     60.89 o 
   0   4  18      704.98      961.21    171.72 o 
   1   4  18      130.48       94.79    149.61 o 
   2   4  18      138.52       12.24     70.51 o 
   1   1  19      783.64      669.29     76.60 o 
   2   1  19        5.66       30.66     47.57 o 
   0   2  19       45.82      -62.33     89.98 o 
   1   2  19       89.19        7.84     54.50 o 
                                                 
